# Supplementary material for: A Systematic Review of Palmitate-Mediated Insulin Resistance in C2C12 Myotubes
Source: Nutrients. 2025 Nov 20;17(22):3619. doi: 10.3390/nu17223619 (PMC12655210; doi:10.3390/nu17223619)
Supplement: Supplementary file 1 [file nutrients-17-03619-s001.zip]

Archive with 2 entries (2 files):
- Nutrients File S1 Raw data estimates of original research 10-22-25.xlsx
- Zimmerman Nutrients - Table s1 10-22-2025 R1.pdf
