# Supplementary material for: A Systematic Review of Palmitate-Mediated Insulin Resistance in C2C12 Myotubes
Source: Nutrients. 2025 Nov 20;17(22):3619. doi: 10.3390/nu17223619 (PMC12655210; doi:10.3390/nu17223619)
Supplement: Supplementary file 1 [file nutrients-17-03619-s001.zip › Nutrients File S1 Raw data estimates of original research 10-22-25.xlsx]

## Sheet: ALL Data
									pIRS			pAKT			GLUT4			Glucose Uptake
PAL	Duration	Vehicle	Ins Stim	pIRS	pAkt	Glut4	Glucose Uptake	Reference	Palmitate	Control	%	Palmitate	Control	%	Palmitate	Control	%	Palmitate	Control	%
0.05mM†	16h	BSA	17.2nM x 15min		↓ (≈24.6 ±10%)			De Wilde et al. 2010 [7]				0.18	0.73	24.6575
0.0625mM	24h	BSA	No		↓VC			Cheon et al. 2014 [8]
0.0625mM	24h	BSA	100nM x 30min		↓VC			Cheon et al. 2014 [8]
0.075mM	24h	BSA	No		↓ (≈39.1 ±10%)		↓ (≈52.5 ±10%)	Huang et al. 2024 [9]				0.09	0.23	39.1304				0.21	0.4	52.5
0.1mM	12h	BSA	Unknown		↔ VC			Chen et al 2016 [10]
0.1mM†	16h	BSA	17.2nM x 15min		↓ (≈32.0 ±10%)			De Wilde et al. 2010 [7]				0.16	0.5	32
0.1mM	16h	BSA	100nM x 10min		↓ VC			Chavez et al. 2005 [11]										0.5	0.83	60.241
0.1mM	16h	BSA	No				↔ (≈100.0±5%) SEM	Na et al. 2025 [12]										0.33	0.33	100
0.1mM	16h	BSA	200nM x 20min				↓ (≈61.0 ±5%) SEM	Na et al. 2025 [12]										0.36	0.59	61.0169
0.1mM (3D)	16h	BSA	No				↔ (≈100.0±5%) SEM	Na et al. 2025 [12]										0.33	0.33	100
0.1mM (3D)	16h	BSA	200nM x 20min				↓ (≈50.0±5%) SEM	Na et al. 2025 [12]										0.52	1.04	50
0.1mM	18h	BSA	No				↓ (≈83.6 ±5%)	Park et al. 2014 [13]										0.46	0.55	83.6364
0.1mM	18h	BSA	100nM x 10min				↓ (≈61.4 ±5%)	Park et al. 2014 [13]										0.59	0.96	61.4583
0.1mM	24h	BSA	10nM x 30 min		↓ (≈85.7 ±5%)	↓(≈84.0 ±5%)		Norouzi et al. 2019 [15]				0.3	0.35	85.7143	0.37	0.44	84.0909
0.1mM	24h	BSA	No	↓ (≈65.7 ±5%)		↓ (≈60.5 ±5%)	↓ (≈60.0 ±5%)	Ren et al. 2025 [14]	0.25	0.38	65.789				0.23	0.38	60.5263	0.24	0.4	60
0.1mM	24h	BSA	100nM x 30min	↔ (≈108.3 ±5%)	↔ (≈85.3 ±5%)	↔ (≈92.5 ±5%)	↔ (≈109.0 ±5%)	Pan et al. 2023 [16]	0.26	0.24	108.333	0.35	0.41	85.3659	0.37	0.4	92.5	0.24	0.22	109.091
0.1mM	24h	BSA	No	↔ (≈72.7 ±5%)		↔ (≈100.0 ±5%)		Zhang et al. 2018 [17]	0.32	0.44	72.7273				0.6	0.6	100
0.1mM	24h	BSA	No		↔(≈95.0±5%)			Hirabara et al. 2010 [18]				0.19	0.2	95
0.1mM	24h	BSA	7nM x 30min		↓ (≈51.0±5%)			Hirabara et al. 2010 [18]				0.49	0.96	51.0417
0.1mM	24h	BSA	100nM x 30min			↔ (≈93.0 ±10%)	↔ (≈96.0 ±5%)	Zhang et al. 2015 [19]							0.4	0.43	93.0233	0.49	0.51	96.0784
0.125mM	16h	BSA	No				↔ (≈100.0 ±5%) SEM	Feng et al. 2012 [20]										0.68	0.68	100
0.125mM	16h	BSA	100nM x 30min				↔ (≈91.6 ±5%) SEM	Feng et al. 2012 [20]										0.87	0.95	91.5789
0.125mM	24h	BSA	No		↓VC		↓ (≈71.8 ±5%) SEM	Cheon et al. 2014 [8]										0.46	0.64	71.875
0.125mM	24h	BSA	100nM x 30min		↓VC		↓ (≈67.0 ±5%) SEM	Cheon et al. 2014 [8]										0.55	0.82	67.0732
0.15mM	16h	BSA	No				↔ (≈100.0±5%) SEM	Na et al. 2025 [12]										0.33	0.33	100
0.15mM	16h	BSA	200nM x 20min				↓ (≈61.0 ±5%) SEM	Na et al. 2025 [12]										0.36	0.59	61.0169
0.15mM (3D)	16h	BSA	No				↔ (≈100.0±5%) SEM	Na et al. 2025 [12]										0.33	0.33	100
0.15mM (3D)	16h	BSA	200nM x 20min				↓ (≈35.7 ±5%) SEM	Na et al. 2025 [12]										0.39	1.09	35.7798
0.15mM (LG)	24h	BSA	No				↔ (≈86.2 ±5%)	Kopp et al. 2023 [21]										0.5	0.58	86.2069
0.15mM (LG)	24h	BSA	100nM x 20min				↔ (≈84.6 ±5%)	Kopp et al. 2023 [21]										0.66	0.78	84.6154
0.15mM (HG)	24h	BSA	No				↓ (≈68.8 ±5%)	Kopp et al. 2023 [21]										0.44	0.64	68.75
0.15mM (HG)	24h	BSA	100nM x 20min				↓ (≈82.8 ±5%)	Kopp et al. 2023 [21]										0.48	0.58	82.7586
0.15mM (LG)	96h	BSA	No				↔ (≈113.6 ±5%)	Kopp et al. 2023 [21]										0.5	0.44	113.636
0.15mM (LG)	96h	BSA	100nM x 20min				↔ (≈87.9 ±5%)	Kopp et al. 2023 [21]										0.51	0.58	87.931
0.15mM (HG)	96h	BSA	No				↓ (≈67.2 ±5%)	Kopp et al. 2023 [21]										0.39	0.58	67.2414
0.15mM (HG)	96h	BSA	100nM x 20min				↓ (≈77.4 ±5%)	Kopp et al. 2023 [21]										0.48	0.62	77.4194
0.2mM	8h	BSA	No		↔ (≈94.4 ±5%)	↔ (≈30.7 ±5%)		Mok et al. 2020 [22]				0.17	0.18	94.4444	0.04	0.13	30.7692
0.2mM	8h	BSA	100nM x 60min		↓ (≈49.3 ±5%)	↓ (≈44.8±5%)		Mok et al. 2020 [22]				0.37	0.75	49.3333	0.26	0.58	44.8276
0.2mM	12h	BSA	Unknown		↓ VC			Chen et al 2016 [10]
0.2mM	16h	BSA	No				↔ (≈100.0±5%) SEM	Na et al. 2025 [12]										0.33	0.33	100
0.2mM	16h	BSA	200nM x 20min				↓ (≈55.9±5%) SEM	Na et al. 2025 [12]										0.33	0.59	55.9322
0.2mM (3D)	16h	BSA	No				↔ (≈118.2 ±5%) SEM	Na et al. 2025 [12]										0.39	0.33	118.182
0.2mM (3D)	16h	BSA	200nM x 20min				↓ (≈35.7 ±5%) SEM	Na et al. 2025 [12]										0.39	1.09	35.7798
0.2mM	16h	BSA	No		↔ (≈55.6 ±5%) SEM		↓ (≈78.9 ±5%) SEM	Liu et al. 2015 [23]				0.34	0.6	56.6667				0.86	1.09	78.8991
0.2mM	16h	BSA	200nM x 30min		↓ (≈21.8 ±5%) SEM		↓ (≈70.4 ±5%) SEM	Liu et al. 2015 [23]				0.29	1.33	21.8045				0.93	1.32	70.4545
0.2mM	16h	BSA	100nM x 120min		↓VC			Kirk-Ballard et al. 2014 [24]
0.2mM	16h	BSA	50nM x 15min		↓ (≈7.8 ±5%)			Gone et al. 2024 [25]				0.05	0.64	7.8125
0.2mM†	16h	BSA	17.2nM x 15min		↓ (≈17.5 ±5%)			De Wilde et al. 2010 [7]				0.07	0.4	17.5
0.2mM	16h	NR	10nM x 30min				↓ (≈44.2 ±5%) SEM	Jheng et al. 2012 [26]										0.23	0.52	44.2308
0.2mM	16h	EtOH	No				↔ (≈97.1±5%)	Parvaneh et al. 2010 [27]										0.68	0.7	97.1429
0.2mM	16h	EtOH	100nM x 30min				↔ (≈100.0 ±5%)	Parvaneh et al. 2010 [27]										1.09	1.09	100
0.2mM	19h	BSA	10nM x 10min		↓ VC			Blackburn et al. 2020 [28]
0.2mM	19h	BSA	100nM x 10min		↓ VC			Blackburn et al. 2020 [28]
0.2mM	24h	BSA	No				↔ (≈103.4 ±5%)	Tatebe et al. 2011 [29]										0.91	0.88	103.409
0.2mM	24h	BSA	100nM x 10 min		↔ (≈88.4 ±5%)	↔ (≈105.9 ±5%)	↔(≈100.0 ±5%)	Tatebe et al. 2011 [29]				0.61	0.69	88.4058	0.73	0.69	105.797	1.26	1.26	100
0.2mM	24h	BSA	10nM x 30 min		↓ (≈22.8 ±5%)	↓(≈56.8 ±5%)		Norouzi et al. 2019 [15]				0.08	0.35	22.8571	0.25	0.44	56.8182
0.2mM	24h	BSA	10nM x 3min	↓ (≈21.0 ±5%)	↓ (≈10.5 ±5%)		↓ (≈47.7 ±5%)	Gwon et al. 2024 [30]	0.16	0.76	21.0526	0.08	0.76	10.5263				0.42	0.88	47.7273
0.2mM	24h	BSA	No		↔ (≈96.9 ±5%)			Wu et al. 2024 [31]				0.32	0.33	96.9697
0.2mM	24h	BSA	Yes, unknown conditions		↓ (≈59.6 ±5%)		↓ (≈73.6 ±5%)	Wu et al. 2024 [31]				0.65	1.09	59.633				0.64	0.87	73.5632
0.2mM	24h	BSA	50nM x 10min	↓ (≈45.7 ±5%)	↓ (≈57.1 ±5%)		↓ (≈43.5 ±5%)	Sun et al. 2024 [32]	0.38	0.83	45.7831	0.52	0.91	57.1429				0.47	1.08	43.5185
0.2mM	24h	BSA	100nM x 10min		↓ (≈47.7 ±5%) SEM		↓ (≈66.2 ±5%) SEM	Li et al. 2023 [33]				0.43	0.9	47.7778				0.57	0.86	66.2791
0.2mM	24h	BSA	10nM x 3min	↓ (≈20.9 ±5%)	↓ (≈27.1 ±5%)		↓ (≈43.6 ±5%)	Oh et al. 2022 [34]	0.18	0.86	20.9302	0.22	0.81	27.1605				0.41	0.94	43.617
0.2mM	24h	BSA	10nM x 3min	↓ (≈38.0 ±5%) SEM	↓ (≈17.5 ±5%) SEM		↓ (≈42.1 ±5%) SEM	Jung et al. 2022 [35]	0.27	0.71	38.0282	0.14	0.8	17.5				0.43	1.02	42.1569
0.2mM	24h	BSA	10nM x 3min	↓ (≈30.6 ±10%) SEM	↓ (≈26.5 ±10%) SEM		↓ (≈52.5 ±5%) SEM	Park et al. 2021 [36]	0.15	0.49	30.6122	0.22	0.83	26.506				0.31	0.59	52.5424
0.2mM	24h	BSA	No		↔ (≈72.7 ±5%)			Pesta et al. 2021 [37]				0.08	0.11	72.7273
0.2mM	24h	BSA	100nM x 10min		↓ (≈57.6 ±5%)			Pesta et al. 2021 [37]				0.3	0.52	57.6923
0.2mM	24h	BSA	10nM x 3min	↓ (≈24.0 ±5%) SEM	↓ (≈38.8 ±5%) SEM		↓ (≈40.3 ±5%) SEM	Kim et al. 2021 [38]	0.13	0.54	24.0741	0.21	0.54	38.8889				0.25	0.62	40.3226
0.2mM	24h	BSA	10nM x 3min	↓ (≈50.6 ±5%) SEM	↓ (≈23.3 ±5%) SEM		↓ (≈44.2 ±5%) SEM	Kim et al. 2021 [39]	0.39	0.77	50.6494	0.18	0.77	23.3766				0.42	0.95	44.2105
0.2mM	24h	BSA	100nM x 30min	↓ (≈46.9 ±5%)	↓ (≈78.8 ±5%)		↓ (≈69.3 ±5%)	Liu et al. 2020 [40]	0.39	0.83	46.988	0.71	0.9	78.8889				0.52	0.75	69.3333
0.2mM	24h	BSA	100nM x 10min			↓ (≈81.9 ±5%)		Chiu et al. 2021 [41]							0.59	0.72	81.9444
0.2mM	24h	BSA	100nM x 30min	↓ (≈45.0±5%)	↓ (≈36.4 ±5%)		↓ (≈59.4 ±5%)	Chuang et al. 2020 [42]	0.23	0.51	45.098	0.27	0.74	36.4865				0.22	0.37	59.4595
0.2mM	24h	BSA	Unknown x 15min	↓ (≈33.3 ±5%) SEM	↓ (≈52.4 ±5%)			Park et al. 2020 [43]	0.24	0.72	33.3333	0.43	0.82	52.439
0.2mM	24h	BSA	10nM x 3min	↓ (≈43.8 ±5%) SEM	↓ (≈17.6 ±5%) SEM		↓ (≈30.3 ±5%) SEM	Sun et al. 2020 [44]	0.46	1.05	43.8095	0.18	1.02	17.6471				0.31	1.02	30.3922
0.2mM	24h	BSA	10nM x 3min	↓ (≈6.0 ±5%) SEM	↓ (≈20.8 ±5%) SEM		↓ (≈34.1 ±5%) SEM	Jung et al. 2017 [45]	0.1	1.64	6.09756	0.34	1.63	20.8589				0.42	1.23	34.1463
0.2mM	24h	BSA	Unknown		↓ (≈76.8 ±5%) SEM	↓ (≈57.7 ±5%) SEM	↓ (≈51.9 ±5%) SEM	Kulabas et al. 2018 [46]				0.73	0.95	76.8421	0.41	0.71	57.7465	0.27	0.52	51.9231
0.2mM	24h	BSA	100nM x 15min		↓ VC	↔ (≈57.5 ±5%) SEM	↓ (≈85.1 ±5%) SEM	Yang et al. 2013 [47]							0.38	0.66	57.5758	0.8	0.94	85.1064
0.2mM	24h	BSA	10nM x 3min	↓ (≈48.8 ±5%) SEM	↓ (≈33.3 ±5%) SEM			Jung et al 2015 [48]	0.21	0.43	48.8372	0.16	0.48	33.3333
0.2mM	24h	BSA	10nM x 3min	↓ (≈75.8 ±5%) SEM	↓ (≈68.0 ±5%) SEM		↓ (≈42.3 ±5%) SEM	Jung et al. 2017 [49]	0.69	0.91	75.8242	0.64	0.94	68.0851				0.33	0.78	42.3077
0.2mM	24h	BSA	No				↔ (≈141.3 ±5%) SEM	Zhang et al. 2015 [19]
0.2mM	24h	BSA	100nM x 30min			↓ (≈60.4 ±5%)	↓ (≈82.3 ±5%)	Zhang et al. 2015 [19]							0.26	0.43	60.4651	0.42	0.51	82.3529
0.2mM	24h	BSA	No		↓ (≈46.1 ±5%) SEM			Yang et al. 2012 [50]				0.06	0.13	46.1538
0.2mM	48h	BSA	10nM x 3min	↓ (≈24.3 ±5%) SEM	↓ (≈19.5 ±5%) SEM		↓ (≈40.9 ±5%) SEM	Pyun et al. 2021 [51]	0.2	0.82	24.3902	0.16	0.82	19.5122				0.43	1.05	40.9524
0.2mM	24h	BSA	100nM x 30min		↓ (≈58.8 ±5%) SEM			Yang et al. 2012 [50]				0.5	0.85	58.8235
0.2mM	48h	BSA	10nM x 3min	↓ (≈24.3 ±5%)	↓ (≈18.3 ±5%)		↓ (≈41.0 ±5%)	Jung et al. 2020 [52]	0.21	1.1	19.0909	0.2	1.09	18.3486				0.46	1.12	41.0714
0.2mM	48h	BSA	No		↔ VC		↔ (≈104.1 ±5%)	de Figueiredo et al. 2015 [53]										0.5	0.48	104.167
0.2mM	48h	BSA	100nM x 30min		↓ (≈50.0 ±5%)		↓ (≈67.3 ±5%)	de Figueiredo et al. 2015 [53]				0.42	0.84	50				0.64	0.95	67.3684
0.25mM	12h	BSA	100nM x 30 min				↔ (≈95.3 ±5%)	Zhao et al. 2012 [54]										1.24	1.3	95.3846
0.25mM	16h	BSA	100nM x 30 min		↓ (≈46.6 ±5%)			Kim et al. 2022 [55]				0.21	0.45	46.6667
0.25mM	16h	BSA	20nM x 60 min (with amino acids)		↓ (≈48.4 ±5%) SEM			Cruz et al. 2020 [56]				0.32	0.66	48.4848
0.25mM	16h	BSA	No		↔ (≈100.0 ±5%) SEM			Bosquet et al. 2018 [57]				0.27	0.27	100
0.25mM	16h	BSA	100nM x 10 min		↓ (≈50.4 ±5%) SEM			Bosquet et al. 2018 [57]				0.53	1.05	50.4762
0.25mM	16h	Unconjugated	100nM x 30 min				↔ (≈100.0 ±5%) SEM	Lee et al. 2017 [58]										0.88	0.88	100
0.25mM	16h	BSA	100nM x 30 min				↔ (≈78.4 ±5%) SEM	Lee et al. 2017 [58]										0.69	0.88	78.4091
0.25mM	16h	BSA	No		↓ (≈74.0 ±5%) SEM			Zhou et al. 2007 [59]				0.2	0.27	74.0741
0.25mM	16h	BSA	100nM x 10min		↓ (≈50.0 ±5%) SEM			Hage Hassan et al. 2012 [60]				0.46	0.92	50
0.25mM	16h	BSA	No				↔ (≈96.8 ±5%)	Zhang et al. 2010 [61]										0.31	0.32	96.875
0.25mM	16h	BSA	100nM x 20min				↔ (≈96.0 ±5%)	Zhang et al. 2010 [61]										0.72	0.75	96
0.25mM	16h	BSA	100nM x 10min		↓ VC			Chavez et al. 2005 [11]
0.25mM	16h	BSA	No				↔ (≈100.0 ±5%) SEM	Feng et al. 2012 [20]										0.68	0.68	1
0.25mM	16h	BSA	100nM x 30min				↓ (≈87.4 ±5%) SEM	Feng et al. 2012 [20]										0.83	0.95	0.873684
0.25mM	18h	BSA	No				↓ (≈61.8 ±5%)	Park et al. 2014 [13]										0.34	0.55	61.8182
0.25mM	18h	BSA	100nM x 10min		↓(≈57.8 ±5%)		↓ (≈42.7 ±5%)	Park et al. 2014 [13]				0.44	0.76	57.895				0.41	0.96	42.708
0.25mM	18h	BSA	100nM x 30min		↔ VC		↓ (≈65.1 ±5%) SEM	Qin et al. 2009 [62]										0.56	0.86	65.1163
0.25mM	24h	BSA	No		↓VC		↓ (≈65.6 ±5%) SEM	Cheon et al. 2014 [8]										0.42	0.64	65.625
0.25mM	24h	BSA	100nM x 30min		↓VC		↓ (≈54.8 ±5%) SEM	Cheon et al. 2014 [8]										0.45	0.82	54.878
0.25mM	24h	BSA	Unknown		↓ (≈61.2 ±5%) SEM			Chang et al. 2018 [63]				0.95	1.55	61.2903
0.25mM	24h	BSA	100nM x 30min	↔ (≈112.5±5%)	↔ (≈78.0 ±5%)	↔ (≈85.0 ±5%)	↔ (≈113.6 ±5%)	Pan et al. 2023 [16]	0.27	0.24	112.5	0.32	0.41	78.0488	0.34	0.4	85	0.25	0.22	113.636
0.25mM	24h	BSA	100nM x 30min	↔ (≈94.7 ±5%) SEM	↓ (≈90.5 ±5%) SEM		↓ VC	Li et al. 2023 [64]	0.54	0.57	94.7368	0.48	0.53	90.566
0.25mM	24h	BSA	100nM x 30min		↓ (≈55.9 ±5%) SEM	↓ (≈68.8 ±5%) SEM	↓ (≈72.7 ±5%) SEM	Yu et al. 2022 [65]				0.47	0.84	55.9524	0.31	0.45	68.8889	0.56	0.77	72.7273
0.25mM	24h	BSA	No				↓ (≈50.0 ±5%) SEM	Jiao et al. 2022 [66]										0.22	0.44	50
0.25mM	24h	BSA	100nM x unknown				↓ (≈38.6 ±5%) SEM	Jiao et al. 2022 [66]										0.29	0.75	38.6667
0.25mM	24h	BSA	No		↓ (≈54.5 ±5%)			He et al, 2022 [67]				0.3	0.55	54.5455
0.25mM	24h	BSA	100nM x 60min				↓ (≈47.8 ±5%) SEM	Hu et al. 2022 [68]										0.33	0.69	47.8261
0.25mM	24h	BSA	No		↔ (≈100.0 ±5%)			Nan et al. 2021 [69]				0.03	0.03	100
0.25mM	24h	BSA	100nM x 30min		↓ (≈45.7 ±5%)			Nan et al. 2021 [69]				0.16	0.35	45.7143
0.25mM	24h	BSA	No	↓ (≈32.2 ±5%)	↔ (≈70.9 ±5%)			Shen et al. 2019 [70]	0.1	0.31	32.2581	0.22	0.31	70.9677
0.25mM	24h	BSA	100nM x 30min	↓ (≈27.2 ±5%)	↓ (≈30.3 ±5%)		↓ (≈51.4 ±5%)	Shen et al. 2019 [70]	0.12	0.44	27.2727	0.24	0.79	30.3797				0.18	0.35	51.4286
0.25mM	24h	BSA	100nM x 30min		↓ (≈60.4 ±5%)	↓ (≈55.3 ±5%)	↓ VC	Zhang et al. 2019 [71]				0.26	0.43	60.4651	0.26	0.47	55.3191
0.25mM	24h	BSA	No				↔ (≈109.0 ±5%)	Fujiwara et al. 2017 [72]										0.36	0.33	109.091
0.25mM	24h	BSA	100nM x 20min				↓ (≈47.2 ±5%)	Fujiwara et al. 2017 [72]										0.35	0.74	47.2973
0.3mM	12h	BSA	Unknown		↓ VC			Chen et al 2016 [10]
0.3mM	16h	BSA	No		↔ (≈75.0 ±5%) SEM			Lee et al. 2020 [73]				0.09	0.12	75
0.3mM	16h	BSA	100nM x 120min		↓ (≈84.6 ±5%) SEM			Lee et al. 2020 [73]				0.55	0.65	84.6154
0.3mM	16h	BSA	No				↓ (≈38.4 ±5%) SEM	Chien et al. 2020 [74]										0.1	0.26	38.4615
0.3mM	18h	BSA	100nM x 15min		↓ (≈61.7 ±5%)			Smimmo et al. 2025 [75]				0.21	0.34	61.7647
0.3mM	24h	BSA	No		↓ (≈58.0 ±5%)			Yang et al. 2024 [76]				0.18	0.31	58.0645
0.3mM	24h	BSA	No	↓ (≈46.9 ±5%)	↓ (≈65.7 ±5%)			Mao et al. 2025 [77]	0.23	0.49	46.9388	0.25	0.38	65.7895
0.3mM	24h	BSA	10nM x 30 min		↓ (≈25.7 ±5%)	↓ (≈36.3 ±5%)		Norouzi et al. 2019 [15]				0.09	0.35	25.7143	0.16	0.44	36.3636
0.3mM	24h*	BSA	20nM x 15min		↓ (≈56.8 ±5%)			Kwon et al. 2015 [78]										0.42	0.74	56.7568
0.35mM	18h	BSA	No		↔ (≈92.8 ±5%) SEM			Chen et al. 2017 [79]				0.26	0.28	92.8571
0.35mM	18h	BSA	10nM x 10min		↓ (≈50.0 ±5%) SEM		↓ (≈78.1 ±5%) SEM	Chen et al. 2017 [79]				0.36	0.72	50				0.68	0.87	78.1609
0.375mM	16h	BSA	100nM x 30min		↓ (≈59.1 ±5%) SEM			Tardif et al. 2014 [80]				0.55	0.93	59.1398
0.4mM	6h	BSA	No				↔ (≈89.2 ±5%)	Dai et al. 2016 [81]										0.25	0.28	89.2857
0.4mM	6h	BSA	1µM x 18min				↓ (≈71.4 ±5%)	Dai et al. 2016 [81]										0.6	0.84	71.4286
0.4mM	24h	BSA	100nM x 30min		↓ (≈67.6 ±5%)			Dai et al. 2016 [81]				0.71	1.05	67.619
0.4mM	12h	BSA	Unknown		↓ VC			Chen et al 2016 [10]
0.4mM	16h	BSA	No		↔ (≈50.0 ±5%)		↔ (≈79.2 ±5%) SEM	Lee et al. 2020 [73]				0.06	0.12	50				0.42	0.53	79.2453
0.4mM	16h	BSA	100nM x 120min		↓ (≈66.1 ±5%) SEM		↓ (≈66.6 ±5%) SEM	Lee et al. 2020 [73]				0.43	0.65	66.1538				0.42	0.63	66.6667
0.4mM†	16h	BSA	17.2nM x 15min		↓ (≈15.2 ±5%)			De Wilde et al. 2010 [7]				0.07	0.46	15.2174
0.4mM	18h	BSA	100nM x 15min		↓ (≈53.0 ±5%)	↓ (≈63.6 ±5%)		D’Souza et al. 2020 [82]				0.44	0.83	53.012	0.56	0.88	63.6364
0.4mM	24h	BSA	No			↓ (≈59.5 ±5%)	↓ (≈79.6 ±5%)	Zhang et al. 2024 [83]							0.53	0.89	59.5506	0.43	0.54	79.6296
0.4mM	24h	BSA	100nM x 30min				↓(≈85.5 ±5%)	Zhang et al. 2024 [83]										0.59	0.69	85.5072
0.4mM	24h	BSA	No		↔ (≈66.6 ±5%) SEM			Jakovljevic et al. 2021 [84]				0.06	0.09	66.6667
0.4mM	24h	BSA	120nM x 15min		↓ (≈47.6 ±5%) SEM			Jakovljevic et al. 2021 [84]				0.31	0.65	47.6923
0.4mM	24h	BSA	100nM x 10min			↓ (≈58.3 ±5%)	↓ (≈51.6 ±5%)	Chiu et al. 2021 [41]							0.42	0.72	58.3333	0.46	0.89	51.6854
0.4mM	24h	BSA	100nM x 30min	↓ (≈38.5 ±5%)	↓ (≈68.8 ±5%)		↓ (≈60.0 ±5%)	Liu et al. 2020 [40]	0.32	0.83	38.5542	0.62	0.9	68.8889				0.45	0.75	60
0.4mM	24h	BSA	100nM x 30min			↓ VC	↓ VC	Wu et al. 2018 [85]
0.4mM	24h	BSA	100nM x 15min		↓ VC	↓ (≈30.3 ±5%) SEM	↔ (≈75.5 ±5%) SEM	Yang et al. 2013 [47]							0.2	0.66	30.303	0.71	0.94	75.5319
0.4mM	24h	BSA	No		↓ (≈30.7 ±5%) SEM			Yang et al. 2012 [50]				0.04	0.13	30.7692
0.4mM	24h	BSA	100nM x 30min		↓ (≈38.8 ±5%) SEM			Yang et al. 2012 [50]				0.33	0.85	38.8235
0.4mM	36h	BSA	No	↑ (≈167.1 ±5%) SEM				Fan et al. 2021 [86]	1.07	0.64	167.188
0.5mM	0.5h	BSA	Unknown		↔ VC			Chen et al 2016 [10]
0.5mM	1h	BSA	Unknown		↔ VC			Chen et al 2016 [10]
0.5mM	2h	BSA	Unknown		↔ VC			Chen et al 2016 [10]
0.5mM	4h	BSA	No				↑ (≈50.0 ±5%)	Nieuwoudt et al. 2017 [87]										0.03	0.06	50
0.5mM	4h	BSA	1µM x 30min				↓ (≈71.8 ±5%)	Nieuwoudt et al. 2017 [87]										0.23	0.32	71.875
0.5mM	4h	BSA	1µM x 10min			↔ (≈114.8 ±5%)		Nieuwoudt et al. 2017 [87]							0.31	0.27	114.815
0.5mM	4h	BSA	Unknown		↓ VC			Chen et al 2016 [10]
0.5mM	6h	BSA	No		↑ (≈1060.0 ±5%)		↔ (≈94.8 ±5%)	Kim et al. 2018 [88]				0.53	0.05	1060				0.55	0.58	94.8276
0.5mM	6h	BSA	100nM x 15min		↓ (≈58.0 ±5%)		↓ (≈73.4 ±5%)	Kim et al. 2018 [88]				0.54	0.93	58.0645				0.58	0.79	73.4177
0.5mM	6h	BSA	Unknown		↓ VC			Chen et al 2016 [10]
0.5mM	8h	BSA	Unknown		↓ VC			Chen et al 2016 [10]
0.5mM	10h	BSA	Unknown		↓ VC			Chen et al 2016 [10]
0.5mM	12h	BSA	No		↔ VC			Chen et al 2016 [10]
0.5mM	12h	BSA	Unknown		↓ VC			Chen et al 2016 [10]
0.5mM	12h	BSA	No		↓ VC			Li et al. 2011 [89]
0.5mM	12h	BSA	100nM x 5min		↓ VC			Li et al. 2011 [89]
0.5mM	12h	BSA	No	↔ (100.0 ±5%)	↔ (100.0 ±5%)			Zhao et al. 2012 [54]	0.07	0.07	100	0.05	0.05	100
0.5mM	12h	BSA	100nM x 30 min	↑ (≈356.5 ±5%)	↓ (≈52.9 ±10%)		↓ (≈68.4 ±5%)	Zhao et al. 2012 [54]	0.82	0.23	356.522	0.36	0.68	52.9412				0.89	1.3	68.4615
0.5mM	16h	BSA	100nM x 60 min			↓ VC	↓ (≈26.2 ±5%) SEM	Zhou et al. 2014 [90]										0.21	0.8	26.25
0.5mM	16h	BSA	No		↔ (≈100.0 ±5%) SEM			Paez et al. 2023 [91]				0.14	0.14	100
0.5mM	16h	BSA	100nM x 120 min		↓ (≈55.1 ±5%) SEM			Paez et al. 2023 [91]				0.32	0.58	55.1724
0.5mM	16h	BSA	100nM x 30 min	↑ (110.0 ±5%) SEM	↓ (77.1 ±5%) SEM		↓ (84.3 ±5%) SEM	Jia et al. 2021 [92]	0.77	0.7	110	0.44	0.57	77.193				0.54	0.64	84.375
0.5mM	16h	BSA	100ng/ml x 15min		↓ (≈36.2 ±10%)			Rustamov et al. 2024 [93]										0.21	0.58	36.2069
0.5mM	16h	BSA	20nM x 60 min (with amino acids)		↓ (≈25.7 ±5%) SEM			Cruz et al. 2020 [56]				0.17	0.66	25.7576
0.5mM	16h	BSA	100nM x 10 min		↓ (≈58.6 ±5%)			Pinel et al. 2018 [94]				0.27	0.46	58.6957
0.5mM	16h	BSA	1µg/ml x 4h		↓ (≈76.8 ±5%)			Pinel et al. 2018 [94]				0.53	0.69	76.8116
0.5mM	16h	BSA	100nM x 10 min	↑ (≈356.5 ±5%)	↓ (≈27.7 ±5%)			Aoki et al. [95]	0.66	0.3	220	0.15	0.54	27.7778
0.5mM	16h	Unconjugated	100nM x 30 min				↔ (≈100.0 ±5%) SEM	Botteri et al. 2018 [96]										0.88	0.88	100
0.5mM	16h	BSA	100nM x 30 min				↓ (≈56.8 ±5%) SEM	Lee et al. 2017 [58]										0.5	0.88	56.8182
0.5mM	16h	BSA	No	↔ (≈125.0 ±5%)	↔ (≈66.6 ±5%)	↔ (≈90.0 ±5%)		Lee et al. 2017 [58]	0.15	0.12	125	0.06	0.09	66.6667	0.27	0.3	90
0.5mM	16h	BSA	100nM x 10 min	↑ (≈200.0 ±5%)	↓ (≈42.8 ±5%)	↓ (≈63.7 ±5%)		Li et al. 2018 [97]	0.34	0.17	200	0.18	0.42	42.8571	0.37	0.58	63.7931
0.5mM	16h	BSA	No		↔ (≈83.3 ±5%)			Li et al. 2018 [97]				0.3	0.36	83.3333
0.5mM	16h	BSA	Yes, unknown conditions		↓ (≈63.6 ±5%)			Qin et al. 2017 [98]				0.35	0.55	63.6364
0.5mM	16h	BSA	100nM x 30 min	↑ VC	↓ VC		↓ (≈61.1±5%) SEM	Qin et al. 2017 [98]										0.41	0.67	61.194
0.5mM	16h	BSA	100nM x 10 min		↓ (≈62.9 ±5%)			Lee et al. 2017 [58]				0.17	0.27	62.963
0.5mM	16h	BSA	1nM x 15 min		↓ VC			Capel et al. 2016 [99]
0.5mM	16h	BSA	100nM x 15 min		↓ Thr308 (≈54.0 ±5%)			Capel et al. 2016 [99]
0.5mM	16h	BSA	100nM x 15 min		↓ Ser473 (≈60.0 ±5%)		↓ (≈80.7 ±5%)	Park et al. 2016 [100]				0.27	0.45	60				0.42	0.52	80.7692
0.5mM	16h	BSA	100nM x 10 min		↓ Thr308 (≈34.3 ±5%)			Pinel et al. 2015 [101]
0.5mM	16h	BSA	100nM x 10 min		↓Ser473(≈61.667 ±5%)		↓ (≈56.0 ±5%)	Capel et al. 2015 [102]				0.37	0.6	61.6667				0.28	0.5	56
0.5mM	16h	BSA	100nM x >10 min		↓ (≈75.0 ±5%)		↓ (≈56.6 ±5%)	Salvado et al. 2013 [103]				0.24	0.32	75				0.3	0.53	56.6038
0.5mM	16h	BSA	100nM x 30 min			↓ (≈32.2 ±5%)	↓ (≈51.5 ±5%)	Jing et al. 2017 [104]							0.2	0.62	32.2581	0.33	0.64	51.5625
0.5mM	16h	BSA	No				↔ (≈86.2 ±5%)	Karimfar et al 2015 [105]										0.44	0.51	86.2745
0.5mM	16h	BSA	100nM x 30 min				↓ (≈51.0 ±5%)	Karimfar et al 2015 [105]										0.47	0.92	51.087
0.5mM	16h	BSA	No	↑ (≈193.7 ±5%) SEM	↓ (≈80.0 ±5%) SEM			Zhou et al. 2007 [59]	0.62	0.32	193.75	0.12	0.15	80
0.5mM	16h	BSA	100nM x 10 min	↓ (≈81.9 ±5%)	↓ (≈72.5 ±5%)		↓ (≈75.6 ±5%)	Bakhtiyari et al. [106]	0.59	0.72	81.9444	0.37	0.51	72.549				0.31	0.41	75.6098
0.5mM	16h	BSA	No				↔ (≈87.5 ±5%)	Zhang et al. 2010 [61]										0.28	0.32	87.5
0.5mM	16h	BSA	100nM x 20min				↓ (≈85.3 ±5%)	Zhang et al. 2010 [61]										0.64	0.75	85.3333
0.5mM	16h	BSA	No			↓ (≈236.3 ±5%)	↔ (≈154.3 ±5%)	Jove et al. 2005 [107]							0.26	0.11	236.364	0.71	0.46	154.348
0.5mM	16h	BSA	100nM x 30min				↓ (≈65.3 ±5%)	Jove et al. 2005 [107]										0.81	1.24	65.3226
0.5mM	16h	BSA	No		↔ (83.3 ±5%) SEM			Henique et al. 2010 [108]				0.05	0.06	83.3333
0.5mM	16h	BSA	100nM x 10min		↓ (49.1 ±5%) SEM			Henique et al. 2010 [108]				0.28	0.57	49.1228
0.5mM	16h	BSA	No	↑ VC				Coll et al. 2010 [109]
0.5mM	16h	BSA	100nM x 10 min		↓ (≈78.9 ±5%)		↓ (≈61.3 ±5%)	Coll et al. 2010 [109]				0.3	0.38	78.9474				0.27	0.44	61.3636
0.5mM*	16h	BSA	No		↓ (≈43.1 ±5%)			Zhou et al. 2007 [59]				0.19	0.44	43.1818
0.5mM	16h	BSA	100nM x 10min		↓ (≈79.5 ±5%) SEM			Hage Hassan et al. 2012 [60]				0.66	0.83	79.5181
0.5mM	16h	BSA	No		↔ (≈103.2 ±5%) SEM		↔ (≈100.0 ±5%) SEM	Feng et al. 2012 [20]				0.32	0.31	1.03226				0.68	0.68	1
0.5mM	16h	BSA	100nM x 30min		↓ (≈60.4 ±5%) SEM		↓ (≈80.0 ±5%) SEM	Feng et al. 2012 [20]				0.58	0.96	0.604167				0.76	0.95	0.8
0.5mM	16h	BSA	No				↔ (≈101.5 ±5%) SEM	Feng et al. 2012 [110]										0.67	0.66	101.515
0.5mM	16h	BSA	100nM x 20min				↓ (≈82.8 ±5%) SEM	Feng et al. 2012 [110]										0.77	0.93	82.7957
0.5mM	16h	BSA	No				↔ (≈97.3 ±5%) SEM	Gorgani-Firuzjaee et al. 2012 [111]										0.36	0.37	97.2973
0.5mM	16h	BSA	100nM x 30min				↓ (76.0 ±5%) SEM	Gorgani-Firuzjaee et al. 2012 [111]										0.38	0.5	76
0.5mM	16h	BSA	100nM x 15min	↓ (≈70.4 ±5%) SEM	↓ (≈68.7 ±5%) SEM			Gorgani-Firuzjaee et al. 2012 [111]	0.31	0.44	70.4545	0.22	0.32	68.75
0.5mM	18h	BSA	No				↓ (≈41.8 ±5%)	Park et al. 2014 [13]										0.23	0.55	41.8182
0.5mM	18h	BSA	100nM x 10min		↓ (≈50.5 ±5%)		↓ (≈23.9 ±5%)	Park et al. 2014 [13]				0.5	0.99	50.5051				0.23	0.96	23.9583
0.5mM	18h	BSA	100nM x 30min		↓ (≈58.1 ±5%)	↓ (≈62.5 ±5%)	↓ (≈61.5 ±5%)	Li et al. 2024 [112]				0.25	0.43	58.1395	0.3	0.48	62.5	0.32	0.52	61.5385
0.5mM	18h	BSA	10nM x 20min		↓ (≈66.6 ±5%) SEM			Aswad et al. 2014 [113]				0.04	0.06	66.6667
0.5mM	18h	BSA	10nM x 20min		↓ (≈65.4 ±5%) SEM			Aswad et al. 2014 [113]				0.36	0.55	65.4545
0.5mM	19h	BSA	10nM x 10min		↓ VC			Blackburn et al. 2020 [28]
0.5mM	19h	BSA	100nM x 10min		↓ VC			Blackburn et al. 2020 [28]
0.5mM	24h	EtOH	100nM x 30min		↔ (≈91.0 ±5%)		↔ (≈86.6 ±5%)	Rivera et al. 2021 [114]				0.51	0.56	91.0714				0.26	0.3	86.6667
0.5mM	24h	DMSO	Unknown/Unclear	↓ (≈83.8 ±5%)	↑ (≈134.4 ±5%)		↓ (≈81.4 ±5%)	Wu et al. 2020 [115]	0.57	0.68	83.8235	0.39	0.29	134.483
0.5mM	24h	BSA	100nM x 24h		↓ (≈43.2 ±5%)	↓ (≈66.6 ±5%)		Song et al. 2024 [116]				0.16	0.37	43.2432	0.1	0.15	66.6667
0.5mM	24h	BSA	100nM x 15min		↓VC	↓VC	↑(≈231.5 ±5%)	Shree et al. 2016 [117]										0.37	0.16	231.25
0.5mM	24h	BSA	No				↓ (≈72.6 ±5%)	Li et al. 2022 [118]										0.61	0.84	72.619
0.5mM	24h	BSA	1µg/ml x 30min				↓ (≈62.6±5%)	Li et al. 2022 [118]										0.84	1.34	62.6866
0.5mM	24h	BSA	No		↓VC		↓ (≈67.1 ±5%) SEM	Cheon et al. 2014 [8]										0.43	0.64	67.1875
0.5mM	24h	BSA	100nM x 30min		↓VC		↓ (≈52.4 ±5%) SEM	Cheon et al. 2014 [8]										0.43	0.82	52.439
0.5mM	24h	BSA	No		↔ (≈72.7 ±5%)			Silva et al. 2024 [119]				0.08	0.11	72.7273
0.5mM	24h	BSA	100nM x 30min		↓ (≈39.2 ±5%)			Silva et al. 2024 [119]				0.11	0.28	39.2857
0.5mM	24h	BSA	No		↓ VC			Li et al. 2024 [120]
0.5mM	24h	BSA	100nM x 30min		↓ (≈59.5 ±5%)		↓ (≈34.9 ±5%)	Li et al. 2024 [120]				0.28	0.47	59.5745				0.22	0.63	34.9206
0.5mM	24h	BSA	100nM x 30min	↑ (≈204.1 ±5%)	↓ (≈46.3 ±5%)	↓ (≈30.0 ±5%)	↑ (≈140.9 ±5%)	Pan et al. 2023 [16]	0.49	0.24	204.167	0.19	0.41	46.3415	0.12	0.4	30	0.31	0.22	140.909
0.5mM	24h	BSA	No				↓ (≈91.5 ±5%) SEM	Guo et al. 2023 [121]										0.65	0.71	91.5493
0.5mM	24h	BSA	1µM x 60min		↓ (≈77.7 ±5%) SEM			Guo et al. 2023 [121]				0.56	0.72	77.7778
0.5mM	24h	BSA	No	↔ (≈81.2 ±5%) SEM	↔ (≈80.0 ±5%) SEM		↔ (≈78.2 ±5%) SEM	Eo et al. 2022 [122]	0.13	0.16	81.25	0.04	0.05	80				0.36	0.46	78.2609
0.5mM	24h	BSA	50nM x 15min	↔ (≈68.4 ±5%) SEM	↓ (≈45.2 ±5%) SEM		↓ (≈64.7 ±5%) SEM	Eo et al. 2022 [122]	0.26	0.38	68.4211	0.19	0.42	45.2381				0.44	0.68	64.7059
0.5mM	24h	BSA	No		↔ Thr308 (≈138.4 ±5%) SEM			Rios-Morales et al. 2022 [123]
0.5mM	24h	BSA	No		↔ Ser473(≈70.0 ±5%) SEM			Rios-Morales et al. 2022 [123]				0.18	0.13	138.462
0.5mM	24h	BSA	100nM x 20min		↓ (≈71.4 ±5%) SEM			Rios-Morales et al. 2022 [123]				0.4	0.56	71.4286
0.5mM	24h	BSA	No		↔ (≈85.7 ±5%) SEM			Li et al. 2021 [124]				0.6	0.7	85.7143
0.5mM	24h	BSA	100nM x 20min		↓ (≈38.8 ±5%) SEM			Li et al. 2021 [124]				0.21	0.54	38.8889
0.5mM	24h	BSA	7nM x 15min		↓ (≈21.9 ±5%)			Rodrigues et al. 2021 [125]				0.09	0.41	21.9512
0.5mM	24h	BSA	200nM x 20min	↓ (≈51.0 ±5%)	↓ (≈67.9 ±5%)			Munoz et al. 2021 [126]	0.25	0.49	51.0204	0.36	0.53	67.9245
0.5mM	24h	BSA	No			↓ (≈42.3 ±5%)	↓ (≈63.3 ±5%)	Guo 2021 et al. [127]							0.11	0.26	42.3077	0.45	0.71	63.3803
0.5mM	24h	BSA	10nM x 15min	↓ (≈80.0±5%)	↓ (≈69.3 ±5%)			Luo et al. 2020 [128]	0.4	0.5	80	0.43	0.62	69.3548
0.5mM	24h	BSA	100nM x unknown		↓ (≈65.3 ±5%)		↓ (≈54.0 ±5%)	Chen et al. 2019 [129]				0.34	0.52	65.3846				0.27	0.5	54
0.5mM	24h	BSA	No		↓ (≈63.1 ±5%)			Guo et al. 2020 [130]				0.24	0.38	63.1579
0.5mM	24h	BSA	1µM x 60min		↓ (≈75.4 ±5%)			Guo et al. 2020 [130]				0.77	1.02	75.4902
0.5mM	24h	BSA	unknown		↓ (≈47.3 ±5%)			Liu et al. 2019 [131]				0.09	0.19	47.3684
0.5mM	24h	BSA	100nM x unknown	↓ (≈52.8 ±5%)	↓ (≈30.1 ±5%)			Bakhtiyari et al. 2019 [132]	0.47	0.89	52.809	0.22	0.73	30.137
0.5mM	24h	BSA	No	↓ (≈61.3 ±5%)		↓ (≈55.0 ±5%)		Zhang et al. 2018 [17]	0.27	0.44	61.3636				0.33	0.6	55
0.5mM	24h	BSA	10nM x 30min		↓ (≈51.2 ±5%)			Huang et al. 2017 [133]				0.2	0.39	51.2821
0.5mM	24h	BSA	100nM x 10min		↔ VC			Dziewulska et al. 2012 [134]
0.5mM	24h	BSA	100nM x 10min		↓ (≈17.9 ±5%)			Dziewulska et al. 2012 [134]				0.21	1.17	17.9487
0.5mM	18h + 9h	No	10nM x 20min		↓ (≈0.00 ±5%)			Aswad et al. 2014 [113]				0	0.05	0
0.5mM	18h + 9h	BSA	10nM x 20min		↓ (≈25.0 ±5%)			Aswad et al. 2014 [113]				0.13	0.52	0.25
0.5mM	48h	BSA	100nM x 30min		↓ (≈45.4 ±5%) SEM		↓ (≈55.5 ±5%)	Yoon et al. 2021 [135]				0.35	0.77	45.4545				0.35	0.63	55.5556
0.6mM	24h	BSA	No		↔ (≈75.4 ±5%) SEM			Lee et al. 2022 [136]				0.46	0.61	75.4098
0.6mM	24h	BSA	100nM x 15min		↓ (≈0.00 ±5%)		↓ (≈62.5 ±5%)	Lee et al. 2022 [136]				0	0.64	0				0.35	0.56	62.5
0.6mM	24h	BSA	100nM x 15min		↓ VC	↓ (≈21.2 ±5%) SEM	↓ (≈73.4 ±5%) SEM	Yang et al. 2013 [47]							0.14	0.66	21.2121	0.69	0.94	73.4043
0.6mM	24h	BSA	No		↓ (≈21.7 ±5%)			Abe et al. 2016 [137]				0.05	0.23	21.7391
0.6mM	24h	BSA	100nM x 60min		↓ (≈37.6 ±5%)			Abe et al. 2016 [137]				0.38	1.01	37.6238
0.6mM	24h	BSA	No		↓ (≈30.7 ±5%) SEM			Yang et al. 2012 [50]				0.04	0.13	30.7692
0.6mM	24h	BSA	100nM x 30min		↓ (≈29.4 ±5%) SEM			Yang et al. 2012 [50]				0.25	0.85	29.4118
0.6mM	48h	BSA	Unknown	↓ (≈24.4 ±5%)				Tang et al. 2018 [138]	0.23	0.94	24.4681
0.7mM	18hr	BSA	No		↔ (≈100.0 ±5%)			Rieusset et al. 2012 [139]				0.09	0.09	100
0.7mM	18hr	BSA	10nM x 20min		↓ (≈29.2 ±5%)			Rieusset et al. 2012 [139]				0.12	0.41	29.2683
0.75mM	1h	BSA	100nM x 10min		↓ VC			Hage Hassan et al. 2012 [60]
0.75mM	2h	BSA	No	↑ (≈266.6 ±5%)	↔ (≈100.0 ±5%)		↓ (≈71.7 ±5%)	Schmitz-Peiffer et al. 1999 [4]	0.16	0.06	266.667	0.03	0.03	100				0.56	0.78	71.7949
0.75mM	2h	BSA	100nM x 10 min	↔ (≈93.7 ±5%)	↓ (≈58.9 ±5%)		↓ (≈77.1 ±5%)	Schmitz-Peiffer et al. 1999 [4]	0.3	0.32	93.75	0.23	0.39	58.9744				0.64	0.83	77.1084
0.75mM	2h	BSA	100nM x 10min		↓ VC			Hage Hassan et al. 2012 [60]
0.75mM	4h	BSA	100nM x 10min		↓ VC			Hage Hassan et al. 2012 [60]
0.75mM	5h	BSA	No	↑ (≈268.5 ±5%)	↔ VC			Deng et al. 2012 [140]	0.94	0.35	268.571
0.75mM	5h	BSA	100nM x 10min	↓ (≈58.1 ±5%)	↔ VC			Deng et al. 2012 [140]	0.43	0.74	58.1081
0.75mM	6h	BSA	10nM x 10min		↔ (≈85.7 ±5%)			De Hart et al. 2023 [141]				0.24	0.28	85.7143
0.75mM	6h	BSA	10nM x 10 min		↓ VC			Wang et al. 2009 [142]
0.75mM	8h	BSA	100nM x 60 min			↓(≈54.5 ±5%)	↓(≈45.1 ±5%)	Samra et al. 2024 [143]							0.24	0.44	54.5455	0.14	0.31	45.1613
0.75mM	12h	BSA	10nM x 10min		↔ (≈71.4 ±5%)			De Hart et al. 2023 [141]				0.2	0.28	71.4286
0.75mM	12h	BSA	10nM x 10min		↓ VC			Wang et al. 2009 [142]
0.75mM	16h	EtOH	No				↔ (≈92.5 ±5%)	Parvaneh et al. 2010 [27]										0.37	0.4	92.5
0.75mM	16h	EtOH	100nM x 30min				↓ (≈71.6 ±5%)	Parvaneh et al. 2010 [27]										0.48	0.67	71.6418
0.75mM	16h	BSA	No		↓ (≈43.8 ±5%)	↓ (≈32.5 ±5%)	↓ (≈61.7 ±5%)	Yoon et al. 2018 [144]				0.25	0.57	43.8596	0.27	0.83	32.5301	0.21	0.34	61.7647
0.75mM	16h	BSA	1µM x unknown		↓ (≈44.6 ±5%)		↓ (≈74.5 ±5%)	Yoon et al. 2018 [144]							0.29	0.65	44.6154	0.38	0.51	74.5098
0.75mM	16h	BSA	100nM x 15min	↓ (≈80.8 ±5%) SEM	↓ (≈67.6 ±5%) SEM			Hsieh et al. 2014 [145]	0.38	0.47	80.8511	0.46	0.68	67.6471
0.75mM	16h	BSA	100nM x 10min		↓ VC			Bandet et al. 2023 [146]
0.75mM	16h	BSA	100nM x 30min		↓ (≈56.8 ±5%)	↓ (≈62.0 ±5%)		Lin et al. 2017 [147]				0.25	0.44	56.8182	0.31	0.5	62
0.75mM	16h	BSA	100nM x 15min		↓ (≈53.2 ±5%)		↓ (≈8.6 ±5%)	Feraco et al. 2023 [148]				0.41	0.77	53.2468				0.05	0.58	8.62069
0.75mM	16h	BSA	1µM x 10min		↓ (≈6.3 ±5%)		↓ (≈47.9 ±5%)	Mazibuko-Mbeje et al. 2022 [149]				0.03	0.47	6.38298				0.23	0.48	47.9167
0.75mM	16h	BSA	100nM x 10min	↓ (≈60.6 ±5%)	↓ (≈44.4 ±5%)	↓ (≈80.0 ±5%)		Chen et al. 2021 [150]	0.2	0.33	60.6061	0.2	0.45	44.4444	0.36	0.45	80
0.75mM	16h	BSA	100nM x unknown				↓ (≈70.8 ±5%)	Zhang et al. 2021 [151]										0.56	0.79	70.8861
0.75mM	16h	BSA	No		↔ (≈70.0 ±5%) SEM			Bitsi 2020 [152]				0.07	0.1	70
0.75mM	16h	BSA	100nM x 30min		↓ (≈55.1 ±5%) SEM			Bitsi 2020 [152]				0.16	0.29	55.1724
0.75mM	16h	BSA	100nM x 15min		↓ (≈47.8 ±5%) SEM			de Mendonça et al. 2020 [153]				0.11	0.23	47.8261
0.75mM	16h	BSA	No				↔ (≈112.1 ±5%) SEM	Huang et al. 2019 [154]	473			308						0.37	0.33	112.121
0.75mM	16h	BSA	10nM x 30min		↓ Thr308 (≈57.5 ±5%) SEM			Huang et al. 2019 [154]
0.75mM	16h	BSA	10nM x 30min		↓ Ser473 (≈44.1 ±5%) SEM		↓ (≈95.3 ±5%) SEM	Huang et al. 2019 [154]	0.19	0.43	44.186	0.19	0.33	57.5758				0.41	0.43	95.3488
0.75mM	16h	BSA	No			↓ (≈6.3 ±5%)		Ayeleso et al. 2018 [155]							0.03	0.47	6.38298
0.75mM	16h	BSA	100nM x 30 min	↓ (≈59.0 ±5%)	↔ (≈70.8 ±5%)			Xu et al. 2017 [156]	0.13	0.22	59.0909	0.17	0.24	70.8333
0.75mM	16h	Unconjugated	100nM x 30 min				↓ (≈92.0 ±5%) SEM	Lee et al. 2017 [58]										0.81	0.88	92.0455
0.75mM	16h	BSA	100nM x 30 min				↓ (≈31.8 ±5%) SEM	Lee et al. 2017 [58]										0.28	0.88	31.8182
0.75mM	16h	BSA	Yes, unknown conditions	↓ (≈32.0 ±5%)	↓ (≈36.0 ±5%)		↓ (≈56.5 ±5%)	Zhou et al. 2017 [157]	0.08	0.25	32	0.09	0.25	Lin et al [2017]+L259				0.13	0.23	56.5217
0.75mM	16h	BSA	100nM x 30min	↓ (≈26.3 ±5%)	↓ Thr308 (≈54.0 ±5%)	↓ (≈13.7 ±5%)	↓ (≈71.4 ±5%)	Zhu et al. [158]	0.1	0.38	26.3158	0.2	0.37	54.0541	0.04	0.29	13.7931	0.45	0.63	71.4286
0.75mM	16h	BSA	100nM x 30min		↓ Ser473 (≈64.8 ±5%)			Zhu et al. [158]				0.24	0.37	64.8649
0.75mM	16h	BSA	No				↔ (≈93.3 ±5%)	Haghani et al. 2015 [159]										0.28	0.3	93.3333
0.75mM	16h	BSA	100nM x 30min	↓ (≈58.9 ±5%)	↓ (≈38.6 ±5%)		↓ (≈62.7 ±5%)	Haghani et al. 2015 [159]	0.23	0.39	58.9744	0.17	0.44	38.6364				0.37	0.59	62.7119
0.75mM	16h	BSA	No				↔ (≈89.6 ±5%)	Li et al. [160]										0.26	0.29	89.6552
0.75mM	16h	BSA	100nM x 30min	↓ (≈40.4 ±5%)	↓ (≈36.9 ±5%)	↓ VC	↓ (≈70.2 ±5%)	Li et al. [160]	0.11	0.27	40.7407	0.17	0.46	36.9565				0.33	0.47	70.2128
0.75mM	16h	BSA	No		↓ (≈40.0 ±5%)	↓ (≈42.0 ±5%)	↓ (≈59.5 ±5%)	Chen et al. 2015 [161]				11.9	26.4	45.0758	27.3	64.9	42.0647	0.25	0.42	59.5238
0.75mM	16h	BSA	10nM x 15min		↓ (≈55.3 ±5%)	↓ (≈43.4 ±5%)	↓ (≈30.5 ±5%)	Chen et al. 2015 [161]				55.3	100	55.3	43.4	100	43.4	0.18	0.59	30.5085
0.75mM	16h	BSA	100nM x 10min		↓ (≈40.0 ±5%)			Mahfouz et al. 2014 [162]				0.16	0.4	40
0.75mM	16h	BSA	No		↓ VC			Fabre et al. 2014 [163]
0.75mM	16h	BSA	1nM x 10min		↓ VC			Fabre et al. 2014 [163]
0.75mM	16h	BSA	No		↓ (≈33.3 ±5%)	↓ (≈33.3 ±5%)	↓ (≈33.3 ±5%)	Mazibuko et al. 2013 [164]				0.01	0.03	33.3333	0.07	0.21	33.3333	0.1	0.3	33.3333
0.75mM	16h	BSA	1µM x 15min		↓ (≈60.7 ±5%)	↓ (≈15.9 ±5%)	↓ (≈23.0 ±5%)	Mazibuko et al. 2013 [164]				0.17	0.28	60.7143	0.07	0.44	15.9091	0.09	0.39	23.0769
0.75mM	16h	BSA	No				↔ (≈93.7 ±5%)	Zhang et al. 2010 [61]										0.3	0.32	93.75
0.75mM	16h	BSA	100nM x 20min				↓ (≈72.0 ±5%)	Zhang et al. 2010 [61]										0.54	0.75	72
0.75mM*	16h	BSA	100nM x 20min	↑ (≈266.6 ±5%)	↓ (≈43.5 ±5%)	↑ (≈127.7 ±5%)	↓ (≈73.7 ±5%)	Zhang et al. 2010 [61]	0.32	0.12	266.667	0.17	0.39	43.5897	0.23	0.18	127.778	0.45	0.61	73.7705
0.75mM	16h	EtOH	No		↓ (≈50.0 ±5%)			Peterson et al. 2008 [165]				0.23	0.46	50
0.75mM	16h	BSA	No		↓ VC			Chavez et al. 2003 [166]
0.75mM	16h	BSA	100nM x 10min		↓ VC			Chavez et al. 2003 [166]
0.75mM	16h	BSA	100nM x 10min		↓ VC			Chavez et al. 2005 [11]
0.75mM*	16h	BSA	100nM x 10min		↓ VC			Chavez et al. 2005 [11]
0.75mM	16h	BSA	100nM x 10min	↓ (≈20.0±5%)	↓ VC			Jove et al. 2006 [167]	0.28	1.4	20
0.75mM	16h	BSA	No	↓ VC	↓ VC			Deng et al. 2012 [140]
0.75mM	16h	BSA	100nM x 10min	↓ VC	↓ VC		↓ (≈85.4 ±5%)	Deng et al. 2012 [140]										0.47	0.55	85.4545
0.75mM	16h	BSA	100nM x 10min		↓ VC			Hage Hassan et al. 2012 [60]
0.75mM*	16h	BSA	100nM x 10min		↓ (≈48. ±5%)			Hage Hassan et al. 2012 [60]				0.33	0.68	48.5294
0.75mM	18h	BSA	Unknown		↓ (≈77.1 ±5%)			Aguer et al. 2014 [168]				0.27	0.35	77.1429
0.75mM*	18h	BSA	10nM x 10min		↓ (≈11.1 ±5%)			Wang et al. 2009 [142]				0.04	0.36	11.1111
0.75mM	18h	BSA	10nM x 10min		↓ (≈32.1 ±5%)			Wang et al. 2009 [142]				0.09	0.28	32.1429
0.75mM	18h	BSA	No		↔ (≈100.0 ±5%)	↔ (≈100.0 ±5%)		Li et al. 2013 [169]				0.03	0.03	100	0.03	0.03	100
0.75mM	18h	BSA	100nM x 30min		↓ (≈16.6 ±5%)	↓ (≈21.6 ±5%)		Li et al. 2013 [169]				0.05	0.3	16.6667	0.08	0.37	21.6216
0.75mM	19h	BSA	10nM x 10min		↓ VC			Blackburn et al. 2020 [28]
0.75mM	19h	BSA	100nM x 10min		↓ VC			Blackburn et al. 2020 [28]
0.75mM	24h	BSA	100nM x 15min		↓ VC	↓ VC	↓ (≈60.6 ±5%)	Chen et al. 2016 [170]										0.94	1.55	60.6452
0.75mM	24h	BSA	100nM x 30min	↑ ( ≈164.1 ±5%)		↓ (≈50.7 ±5%)		Chen et al. 2020 [171]	1.1	0.67	164.179				0.36	0.71	50.7042
0.75mM	24h	BSA	No			↓ (≈63.1 ±5%)		Zhang et al. 2024 [83]							0.24	0.38	63.1579
0.75mM	24h	BSA	100nM x 30min				↓ (≈47.3 ±5%)	Zhang et al. 2024 [83]										0.27	0.57	47.3684
0.75mM	24h	BSA	100nM x 10min				↓ (≈70.0 ±5%)	Swargiary et al. 2024 [172]				0.35	0.5	70
0.75mM	24h	BSA	10nM x 10min		↓ (≈56.5 ±5%)			De Hart et al. 2023 [141]				0.13	0.23	56.5217
0.75mM	24h	BSA	No				↔ (≈89.4 ±5%)	Zhang et al. 2021 [173]										0.17	0.19	89.4737
0.75mM	24h	BSA	30mU/ml x 60min	↓ (≈18.1 ±5%)	↓ (≈17.6±5%)		↓ (≈66.6 ±5%)	Zhang et al. 2021 [173]	0.06	0.33	18.1818	0.06	0.34	17.6471				0.32	0.48	66.6667
0.75mM	24h	BSA	No			↓ (≈53.1 ±5%)	↓ (≈67.2 ±5%)	Wang et al. 2021 [174]							0.17	0.32	53.125	0.41	0.61	67.2131
0.75mM	24h	BSA	100nM x 30min			↓ (≈52.0 ±5%)	↓ (≈61.1 ±5%)	Wang et al. 2021 [174]							0.26	0.5	52	0.44	0.72	61.1111
0.75mM	24h	BSA	No	↓ VC	↓ VC			Han et al. 2020 [175]
0.75mM	24h	BSA	Yes, unknown	↓ VC	↓ VC			Han et al. 2020 [175]
0.75mM	24h	BSA	100nM x unknown				↓ (≈14.0 ±5%)	Chen et al. 2019 [129]										0.07	0.5	14
0.75mM	24h	BSA	No	↓ (≈40.9 ±5%)		↓ (≈51.7 ±5%)		Zhang et al. 2018 [17]	0.18	0.44	40.9091				0.31	0.6	51.6667
0.75mM	24h	BSA	No				↓ (≈28.5 ±5%)	Bakar et al. 2017 [176]										0.04	0.14	28.5714
0.75mM	24h	BSA	100nM x 30min		↓ (≈38.2 ±5%)		↓ (≈20.0 ±5%)	Bakar et al. 2017 [176]				0.13	0.34	38.2353				0.06	0.3	20
0.75mM	24h	BSA	No	↑ VC	↓ VC		↓ (≈64.8 ±5%)	Kwak et al 2017 [177]										0.24	0.37	64.8649
0.75mM	24h	BSA	1μg/ml x 30min	↑ VC	↓ VC		↓ (≈57.1 ±5%)	Kwak et al 2017 [177]										0.32	0.56	57.1429
0.75mM	24h	BSA	10nM x 30min		↓ (≈25.6 ±5%)			Huang et al. 2017 [133]				0.1	0.39	25.641
0.75mM	24h	BSA	No	↔ (≈236.0 ±5%)	↔ (≈50.0 ±5%)		↔ (≈47.8 ±5%)	Li et al 2017 [178]	0.59	0.25	236	0.18	0.36	50				0.11	0.23	47.8261
0.75mM	24h	BSA	100nM x 30min	↓ (≈256.0 ±5%)	↓ (≈45.7 ±5%)		↓ (≈40.4 ±5%)	Li et al 2017 [178]	0.64	0.25	256	0.32	0.7	45.7143				0.17	0.42	40.4762
0.75mM	24h	BSA	No	↓ (≈21.4 ±5%)	↓ (≈11.1 ±5%)	↔ (≈92.3 ±5%)	↔ (≈78.5 ±5%)	Kwak et al 2016 [179]	0.06	0.28	21.4286	0.01	0.09	11.1111	0.12	0.13	92.3077	0.22	0.28	78.5714
0.75mM	24h	BSA	1μg/ml x 30min	↓ (≈21.5 ±5%)	↓ (≈39.2 ±5%)	↓ (≈50.0 ±5%)	↓ (≈61.3 ±5%)	Kwak et al 2016 [179]	0.14	0.65	21.5385	0.11	0.28	39.2857	0.17	0.34	50	0.27	0.44	61.3636
0.75mM	24h	BSA	No				↔ (≈90.0 ±5%)	Meshkani et al. 2014 [180]										0.09	0.1	90
0.75mM	24h	BSA	100nM x 30min		↓ (≈62.9 ±5%)		↓ (≈70.5 ±5%)	Meshkani et al. 2014 [180]				0.17	0.27	62.963				0.12	0.17	70.5882
0.75mM	24h	BSA	No		↓ VC			Dymkowska et al. 2014 [181]
0.75mM	24h	BSA	10nM x 20min		↓(≈51.7 ±5%)		↓(≈83.0 ±5%)	Dymkowska et al. 2014 [181]				0.15	0.29	51.7241				0.54	0.65	83.0769
0.75mM	24h	BSA	10nM x 10min		↓ (≈9.7 ±5%)			Wang et al. 2009 [142]				0.04	0.41	9.7561
0.75mM	24h	BSA	10nM x 10min		↓ (≈16.3 ±5%)			Senn et al. 2006 [182]				0.1	0.61	16.3934
0.75mM	48h	BSA	No		↓ (≈39.1 ±5%)			Yu et al. 2024 [183]				0.38	0.97	39.1753
0.8mM	18h	BSA	No		↔ (≈90.9 ±5%)			D’Souza et al. 2018 [184]				0.2	0.22	90.9091
0.8mM	18h	BSA	20nM x 15min		↓ (≈70.2 ±5%)			D’Souza et al. 2018 [184]				0.26	0.37	70.2703
0.8mM	18h	BSA	200nM x 30min	↑ (≈271.4 ±5%)	↑ (≈131.8 ±5%)			Lui et al 2012 [185]	0.57	0.21	271.429	0.29	0.22	131.818
1mM	16h	BSA	No		↓ VC		↑ (≈207.4 ±5%) SEM	Kadotani et al. 2008 [186]										1.12	0.54	207.407
1mM	16h	BSA	2nM x 30 min		↓ VC			Kadotani et al. 2008 [186]
1mM	16h	BSA	10nM x 30 min		↓ VC			Kadotani et al. 2008 [186]
1mM	16h	BSA	100nM x 30 min		↓ VC		↓ (≈78.2 ±5%) SEM	Kadotani et al. 2008 [186]										1.22	1.56	78.2051
1mM	16h	Unconjugated	100nM x 30 min				↓ (≈84.0 ±5%) SEM	Lee et al. 2017 [58]										0.74	0.88	84.0909
1mM	16h	BSA	100nM x 30 min				↓ (≈30.6 ±5%) SEM	Lee et al. 2017 [58]										0.27	0.88	30.6818
1mM	16h	BSA	No		↓ (≈76.1 ±5%)			Zhou et al. 2007 [59]				0.16	0.21	76.1905
1mM	16h	BSA	No	↑ (≈191.8 ±5%)	↔ (≈150.0 ±5%)		↓ (≈75.8 ±5%)	Ragheb et al. 2009 [187]	0.94	0.49	191.837	0.21	0.14	150				0.44	0.58	75.8621
1mM	16h	BSA	100nM x 10min	↑ (≈159.0 ±5%)	↓ (≈72.2 ±5%)		↓ (≈60.0 ±5%)	Ragheb et al. 2009 [187]	0.97	0.61	159.016	0.13	0.18	72.2222				0.48	0.8	60
1mM	16h	BSA	100nM x 30min		↓ VC			Tsuchiya et al. 2010 [188]
1mM	16h	BSA	100nM x 10min		↓ (≈42.8 ±5%)			Kusudo et al. 2011 [189]				0.18	0.42	42.8571
1mM	16h	BSA	No				↔ (≈90.6 ±5%)	Zhang et al. 2010 [61]										0.29	0.32	90.625
1mM	16h	BSA	100nM x 20min				↓ (≈72.0 ±5%)	Zhang et al. 2010 [61]										0.54	0.75	72
1mM	17h	BSA	100nM x 10min		↓ Thr308 (≈16.6 ±5%)			Pierre et al. 2016 [190]				0.09	0.54	16.6667
1mM	17h	BSA	100nM x 10min		↓ Ser473 (≈29.6 ±5%)			Pierre et al. 2016 [190]				0.16	0.54	29.6296
1mM	24h	BSA	No			↔(≈103.2 ±5%)	↔(≈119.2 ±5%)	Vong et al. 2025 [191]							0.63	0.61	103.279	0.31	0.26	119.231
1mM	24h	BSA	500nM x unknown			↓ (≈80.8 ±5%)	↓ (≈81.6 ±5%)	Vong et al. 2025 [191]							0.76	0.94	80.8511	0.49	0.6	81.6667
1mM	24h	BSA	100nM x 30min				↓ (≈37.9 ±5%)	Kim et al. 2024 [192]										0.33	0.87	37.931
1mM	24h	BSA	No			↓ (≈24.5 ±5%)	↓ (≈40.0 ±5%)	Xiang et al. 2023 [193]							0.13	0.53	24.5283	0.24	0.6	40
1mM	24h	BSA	100nM x 30min			↓ Cytosilic (≈78.1 ±5%)		Kim et al. 2020 [194]							0.25	0.32	78.125
1mM	24h	BSA	100nM x 30min	↑ (≈147.2 ±5%)	↓ (≈36.6 ±5%)	↓ Membranous (≈42.4 ±5%)	↓ (≈53.2 ±5%)	Sun et al. 2020 [195]	0.53	0.36	147.222	0.12	0.33	36.3636	0.14	0.33	42.4242	0.38	0.71	53.5211
1mM	48h	BSA	17nM x 15min	↓ (≈24.5 ±5%)	↓ (≈20.8 ±5%)			Zhou et al. 2008 [196]	0.27	1.1	24.5455	0.19	0.91	20.8791
1mM	48h	BSA	100nM x 15min	↓ (≈40.7 ±5%)	↓ (≈68.6 ±5%)	↓ (≈42.6 ±5%)		Sun et al. 2020 [195]	0.31	0.76	40.7895	0.46	0.67	68.6567	0.31	0.67	46.2687
1.2mM	16h	BSA	100nM x 15min	↓ (≈72.3 ±5%) SEM	↓ (≈55.8 ±5%) SEM			Hsieh et al. 2014 [145]	0.34	0.47	72.3404	0.38	0.68	55.8824

## Sheet: Table 1
PAL	Duration	Vehicle	Ins Stim	pIRS	pAkt	Glut4	Glucose Uptake	Reference	Palmitate	Control	%	Palmitate	Control	%	Palmitate	Control	%	Palmitate	Control	%
0.05mM†	16h	BSA	17.2nM x 15min		↓ (≈24.6 ±10%)			De Wilde et al. 2010 [7]				0.18	0.73	24.6575
0.0625mM	24h	BSA	No		↓VC			Cheon et al. 2014 [8]
0.0625mM	24h	BSA	100nM x 30min		↓VC			Cheon et al. 2014 [8]
0.075mM	24h	BSA	No		↓ (≈39.1 ±10%)		↓ (≈52.5 ±10%)	Huang et al. 2024 [9]				0.09	0.23	39.1304				0.21	0.4	52.5
0.1mM	12h	BSA	Unknown		↔ VC			Chen et al 2016 [10]
0.1mM†	16h	BSA	17.2nM x 15min		↓ (≈32.0 ±10%)			De Wilde et al. 2010 [7]				0.16	0.5	32
0.1mM	16h	BSA	100nM x 10min		↓ VC			Chavez et al. 2005 [11]										0.5	0.83	60.241
0.1mM	16h	BSA	No				↔ (≈100.0±5%) SEM	Na et al. 2025 [12]										0.33	0.33	100
0.1mM	16h	BSA	200nM x 20min				↓ (≈61.0 ±5%) SEM	Na et al. 2025 [12]										0.36	0.59	61.0169
0.1mM (3D)	16h	BSA	No				↔ (≈100.0±5%) SEM	Na et al. 2025 [12]										0.33	0.33	100
0.1mM (3D)	16h	BSA	200nM x 20min				↓ (≈50.0±5%) SEM	Na et al. 2025 [12]										0.52	1.04	50
0.1mM	18h	BSA	No				↓ (≈83.6 ±5%)	Park et al. 2014 [13]										0.46	0.55	83.6364
0.1mM	18h	BSA	100nM x 10min				↓ (≈61.4 ±5%)	Park et al. 2014 [13]										0.59	0.96	61.4583
0.1mM	24h	BSA	10nM x 30 min		↓ (≈85.7 ±5%)	↓(≈84.0 ±5%)		Norouzi et al. 2019 [15]				0.3	0.35	85.7143	0.37	0.44	84.0909
0.1mM	24h	BSA	No	↓ (≈65.7 ±5%)		↓ (≈60.5 ±5%)	↓ (≈60.0 ±5%)	Ren et al. 2025 [14]	0.25	0.38	65.789				0.23	0.38	60.5263	0.24	0.4	60
0.1mM	24h	BSA	100nM x 30min	↔ (≈108.3 ±5%)	↔ (≈85.3 ±5%)	↔ (≈92.5 ±5%)	↔ (≈109.0 ±5%)	Pan et al. 2023 [16]	0.26	0.24	108.333	0.35	0.41	85.3659	0.37	0.4	92.5	0.24	0.22	109.091
0.1mM	24h	BSA	No	↔ (≈72.7 ±5%)		↔ (≈100.0 ±5%)		Zhang et al. 2018 [17]	0.32	0.44	72.7273				0.6	0.6	100
0.1mM	24h	BSA	No		↔(≈95.0±5%)			Hirabara et al. 2010 [18]				0.19	0.2	95
0.1mM	24h	BSA	7nM x 30min		↓ (≈51.0±5%)			Hirabara et al. 2010 [18]				0.49	0.96	51.0417
0.1mM	24h	BSA	100nM x 30min			↔ (≈93.0 ±10%)	↔ (≈96.0 ±5%)	Zhang et al. 2015 [19]							0.4	0.43	93.0233	0.49	0.51	96.0784
0.125mM	16h	BSA	No				↔ (≈100.0 ±5%) SEM	Feng et al. 2012 [20]										0.68	0.68	100
0.125mM	16h	BSA	100nM x 30min				↔ (≈91.6 ±5%) SEM	Feng et al. 2012 [20]										0.87	0.95	91.5789
0.125mM	24h	BSA	No		↓VC		↓ (≈71.8 ±5%) SEM	Cheon et al. 2014 [8]										0.46	0.64	71.875
0.125mM	24h	BSA	100nM x 30min		↓VC		↓ (≈67.0 ±5%) SEM	Cheon et al. 2014 [8]										0.55	0.82	67.0732
0.15mM	16h	BSA	No				↔ (≈100.0±5%) SEM	Na et al. 2025 [12]										0.33	0.33	100
0.15mM	16h	BSA	200nM x 20min				↓ (≈61.0 ±5%) SEM	Na et al. 2025 [12]										0.36	0.59	61.0169
0.15mM (3D)	16h	BSA	No				↔ (≈100.0±5%) SEM	Na et al. 2025 [12]										0.33	0.33	100
0.15mM (3D)	16h	BSA	200nM x 20min				↓ (≈35.7 ±5%) SEM	Na et al. 2025 [12]										0.39	1.09	35.7798
0.15mM (LG)	24h	BSA	No				↔ (≈86.2 ±5%)	Kopp et al. 2023 [21]										0.5	0.58	86.2069
0.15mM (LG)	24h	BSA	100nM x 20min				↔ (≈84.6 ±5%)	Kopp et al. 2023 [21]										0.66	0.78	84.6154
0.15mM (HG)	24h	BSA	No				↓ (≈68.8 ±5%)	Kopp et al. 2023 [21]										0.44	0.64	68.75
0.15mM (HG)	24h	BSA	100nM x 20min				↓ (≈82.8 ±5%)	Kopp et al. 2023 [21]										0.48	0.58	82.7586
0.15mM (LG)	96h	BSA	No				↔ (≈113.6 ±5%)	Kopp et al. 2023 [21]										0.5	0.44	113.636
0.15mM (LG)	96h	BSA	100nM x 20min				↔ (≈87.9 ±5%)	Kopp et al. 2023 [21]										0.51	0.58	87.931
0.15mM (HG)	96h	BSA	No				↓ (≈67.2 ±5%)	Kopp et al. 2023 [21]										0.39	0.58	67.2414
0.15mM (HG)	96h	BSA	100nM x 20min				↓ (≈77.4 ±5%)	Kopp et al. 2023 [21]										0.48	0.62	77.4194
0.2mM	8h	BSA	No		↔ (≈94.4 ±5%)	↔ (≈30.7 ±5%)		Mok et al. 2020 [22]				0.17	0.18	94.4444	0.04	0.13	30.7692
0.2mM	8h	BSA	100nM x 60min		↓ (≈49.3 ±5%)	↓ (≈44.8±5%)		Mok et al. 2020 [22]				0.37	0.75	49.3333	0.26	0.58	44.8276
0.2mM	12h	BSA	Unknown		↓ VC			Chen et al 2016 [10]
0.2mM	16h	BSA	No				↔ (≈100.0±5%) SEM	Na et al. 2025 [12]										0.33	0.33	100
0.2mM	16h	BSA	200nM x 20min				↓ (≈55.9±5%) SEM	Na et al. 2025 [12]										0.33	0.59	55.9322
0.2mM (3D)	16h	BSA	No				↔ (≈118.2 ±5%) SEM	Na et al. 2025 [12]										0.39	0.33	118.182
0.2mM (3D)	16h	BSA	200nM x 20min				↓ (≈35.7 ±5%) SEM	Na et al. 2025 [12]										0.39	1.09	35.7798
0.2mM	16h	BSA	No		↔ (≈55.6 ±5%) SEM		↓ (≈78.9 ±5%) SEM	Liu et al. 2015 [23]				0.34	0.6	56.6667				0.86	1.09	78.8991
0.2mM	16h	BSA	200nM x 30min		↓ (≈21.8 ±5%) SEM		↓ (≈70.4 ±5%) SEM	Liu et al. 2015 [23]				0.29	1.33	21.8045				0.93	1.32	70.4545
0.2mM	16h	BSA	100nM x 120min		↓VC			Kirk-Ballard et al. 2014 [24]
0.2mM	16h	BSA	50nM x 15min		↓ (≈7.8 ±5%)			Gone et al. 2024 [25]				0.05	0.64	7.8125
0.2mM†	16h	BSA	17.2nM x 15min		↓ (≈17.5 ±5%)			De Wilde et al. 2010 [7]				0.07	0.4	17.5
0.2mM	16h	NR	10nM x 30min				↓ (≈44.2 ±5%) SEM	Jheng et al. 2012 [26]										0.23	0.52	44.2308
0.2mM	16h	EtOH	No				↔ (≈97.1±5%)	Parvaneh et al. 2010 [27]										0.68	0.7	97.1429
0.2mM	16h	EtOH	100nM x 30min				↔ (≈100.0 ±5%)	Parvaneh et al. 2010 [27]										1.09	1.09	100
0.2mM	19h	BSA	10nM x 10min		↓ VC			Blackburn et al. 2020 [28]
0.2mM	19h	BSA	100nM x 10min		↓ VC			Blackburn et al. 2020 [28]
0.2mM	24h	BSA	No				↔ (≈103.4 ±5%)	Tatebe et al. 2011 [29]										0.91	0.88	103.409
0.2mM	24h	BSA	100nM x 10 min		↔ (≈88.4 ±5%)	↔ (≈105.9 ±5%)	↔(≈100.0 ±5%)	Tatebe et al. 2011 [29]				0.61	0.69	88.4058	0.73	0.69	105.797	1.26	1.26	100
0.2mM	24h	BSA	10nM x 30 min		↓ (≈22.8 ±5%)	↓(≈56.8 ±5%)		Norouzi et al. 2019 [15]				0.08	0.35	22.8571	0.25	0.44	56.8182
0.2mM	24h	BSA	10nM x 3min	↓ (≈21.0 ±5%)	↓ (≈10.5 ±5%)		↓ (≈47.7 ±5%)	Gwon et al. 2024 [30]	0.16	0.76	21.0526	0.08	0.76	10.5263				0.42	0.88	47.7273
0.2mM	24h	BSA	No		↔ (≈96.9 ±5%)			Wu et al. 2024 [31]				0.32	0.33	96.9697
0.2mM	24h	BSA	Yes, unknown conditions		↓ (≈59.6 ±5%)		↓ (≈73.6 ±5%)	Wu et al. 2024 [31]				0.65	1.09	59.633				0.64	0.87	73.5632
0.2mM	24h	BSA	50nM x 10min	↓ (≈45.7 ±5%)	↓ (≈57.1 ±5%)		↓ (≈43.5 ±5%)	Sun et al. 2024 [32]	0.38	0.83	45.7831	0.52	0.91	57.1429				0.47	1.08	43.5185
0.2mM	24h	BSA	100nM x 10min		↓ (≈47.7 ±5%) SEM		↓ (≈66.2 ±5%) SEM	Li et al. 2023 [33]				0.43	0.9	47.7778				0.57	0.86	66.2791
0.2mM	24h	BSA	10nM x 3min	↓ (≈20.9 ±5%)	↓ (≈27.1 ±5%)		↓ (≈43.6 ±5%)	Oh et al. 2022 [34]	0.18	0.86	20.9302	0.22	0.81	27.1605				0.41	0.94	43.617
0.2mM	24h	BSA	10nM x 3min	↓ (≈38.0 ±5%) SEM	↓ (≈17.5 ±5%) SEM		↓ (≈42.1 ±5%) SEM	Jung et al. 2022 [35]	0.27	0.71	38.0282	0.14	0.8	17.5				0.43	1.02	42.1569
0.2mM	24h	BSA	10nM x 3min	↓ (≈30.6 ±10%) SEM	↓ (≈26.5 ±10%) SEM		↓ (≈52.5 ±5%) SEM	Park et al. 2021 [36]	0.15	0.49	30.6122	0.22	0.83	26.506				0.31	0.59	52.5424
0.2mM	24h	BSA	No		↔ (≈72.7 ±5%)			Pesta et al. 2021 [37]				0.08	0.11	72.7273
0.2mM	24h	BSA	100nM x 10min		↓ (≈57.6 ±5%)			Pesta et al. 2021 [37]				0.3	0.52	57.6923
0.2mM	24h	BSA	10nM x 3min	↓ (≈24.0 ±5%) SEM	↓ (≈38.8 ±5%) SEM		↓ (≈40.3 ±5%) SEM	Kim et al. 2021 [38]	0.13	0.54	24.0741	0.21	0.54	38.8889				0.25	0.62	40.3226
0.2mM	24h	BSA	10nM x 3min	↓ (≈50.6 ±5%) SEM	↓ (≈23.3 ±5%) SEM		↓ (≈44.2 ±5%) SEM	Kim et al. 2021 [39]	0.39	0.77	50.6494	0.18	0.77	23.3766				0.42	0.95	44.2105
0.2mM	24h	BSA	100nM x 30min	↓ (≈46.9 ±5%)	↓ (≈78.8 ±5%)		↓ (≈69.3 ±5%)	Liu et al. 2020 [40]	0.39	0.83	46.988	0.71	0.9	78.8889				0.52	0.75	69.3333
0.2mM	24h	BSA	100nM x 10min			↓ (≈81.9 ±5%)		Chiu et al. 2021 [41]							0.59	0.72	81.9444
0.2mM	24h	BSA	100nM x 30min	↓ (≈45.0±5%)	↓ (≈36.4 ±5%)		↓ (≈59.4 ±5%)	Chuang et al. 2020 [42]	0.23	0.51	45.098	0.27	0.74	36.4865				0.22	0.37	59.4595
0.2mM	24h	BSA	Unknown x 15min	↓ (≈33.3 ±5%) SEM	↓ (≈52.4 ±5%)			Park et al. 2020 [43]	0.24	0.72	33.3333	0.43	0.82	52.439
0.2mM	24h	BSA	10nM x 3min	↓ (≈43.8 ±5%) SEM	↓ (≈17.6 ±5%) SEM		↓ (≈30.3 ±5%) SEM	Sun et al. 2020 [44]	0.46	1.05	43.8095	0.18	1.02	17.6471				0.31	1.02	30.3922
0.2mM	24h	BSA	10nM x 3min	↓ (≈6.0 ±5%) SEM	↓ (≈20.8 ±5%) SEM		↓ (≈34.1 ±5%) SEM	Jung et al. 2017 [45]	0.1	1.64	6.09756	0.34	1.63	20.8589				0.42	1.23	34.1463
0.2mM	24h	BSA	Unknown		↓ (≈76.8 ±5%) SEM	↓ (≈57.7 ±5%) SEM	↓ (≈51.9 ±5%) SEM	Kulabas et al. 2018 [46]				0.73	0.95	76.8421	0.41	0.71	57.7465	0.27	0.52	51.9231
0.2mM	24h	BSA	100nM x 15min		↓ VC	↔ (≈57.5 ±5%) SEM	↓ (≈85.1 ±5%) SEM	Yang et al. 2013 [47]							0.38	0.66	57.5758	0.8	0.94	85.1064
0.2mM	24h	BSA	10nM x 3min	↓ (≈48.8 ±5%) SEM	↓ (≈33.3 ±5%) SEM			Jung et al 2015 [48]	0.21	0.43	48.8372	0.16	0.48	33.3333
0.2mM	24h	BSA	10nM x 3min	↓ (≈75.8 ±5%) SEM	↓ (≈68.0 ±5%) SEM		↓ (≈42.3 ±5%) SEM	Jung et al. 2017 [49]	0.69	0.91	75.8242	0.64	0.94	68.0851				0.33	0.78	42.3077
0.2mM	24h	BSA	No				↔ (≈141.3 ±5%) SEM	Zhang et al. 2015 [19]
0.2mM	24h	BSA	100nM x 30min			↓ (≈60.4 ±5%)	↓ (≈82.3 ±5%)	Zhang et al. 2015 [19]							0.26	0.43	60.4651	0.42	0.51	82.3529
0.2mM	24h	BSA	No		↓ (≈46.1 ±5%) SEM			Yang et al. 2012 [50]				0.06	0.13	46.1538
0.2mM	48h	BSA	10nM x 3min	↓ (≈24.3 ±5%) SEM	↓ (≈19.5 ±5%) SEM		↓ (≈40.9 ±5%) SEM	Pyun et al. 2021 [51]	0.2	0.82	24.3902	0.16	0.82	19.5122				0.43	1.05	40.9524
0.2mM	24h	BSA	100nM x 30min		↓ (≈58.8 ±5%) SEM			Yang et al. 2012 [50]				0.5	0.85	58.8235
0.2mM	48h	BSA	10nM x 3min	↓ (≈24.3 ±5%)	↓ (≈18.3 ±5%)		↓ (≈41.0 ±5%)	Jung et al. 2020 [52]	0.21	1.1	19.0909	0.2	1.09	18.3486				0.46	1.12	41.0714
0.2mM	48h	BSA	No		↔ VC		↔ (≈104.1 ±5%)	de Figueiredo et al. 2015 [53]										0.5	0.48	104.167
0.2mM	48h	BSA	100nM x 30min		↓ (≈50.0 ±5%)		↓ (≈67.3 ±5%)	de Figueiredo et al. 2015 [53]				0.42	0.84	50				0.64	0.95	67.3684
0.25mM	12h	BSA	100nM x 30 min				↔ (≈95.3 ±5%)	Zhao et al. 2012 [54]										1.24	1.3	95.3846
0.25mM	16h	BSA	100nM x 30 min		↓ (≈46.6 ±5%)			Kim et al. 2022 [55]				0.21	0.45	46.6667
0.25mM	16h	BSA	20nM x 60 min (with amino acids)		↓ (≈48.4 ±5%) SEM			Cruz et al. 2020 [56]				0.32	0.66	48.4848
0.25mM	16h	BSA	No		↔ (≈100.0 ±5%) SEM			Bosquet et al. 2018 [57]				0.27	0.27	100
0.25mM	16h	BSA	100nM x 10 min		↓ (≈50.4 ±5%) SEM			Bosquet et al. 2018 [57]				0.53	1.05	50.4762
0.25mM	16h	Unconjugated	100nM x 30 min				↔ (≈100.0 ±5%) SEM	Lee et al. 2017 [58]										0.88	0.88	100
0.25mM	16h	BSA	100nM x 30 min				↔ (≈78.4 ±5%) SEM	Lee et al. 2017 [58]										0.69	0.88	78.4091
0.25mM	16h	BSA	No		↓ (≈74.0 ±5%) SEM			Zhou et al. 2007 [59]				0.2	0.27	74.0741
0.25mM	16h	BSA	100nM x 10min		↓ (≈50.0 ±5%) SEM			Hage Hassan et al. 2012 [60]				0.46	0.92	50
0.25mM	16h	BSA	No				↔ (≈96.8 ±5%)	Zhang et al. 2010 [61]										0.31	0.32	96.875
0.25mM	16h	BSA	100nM x 20min				↔ (≈96.0 ±5%)	Zhang et al. 2010 [61]										0.72	0.75	96
0.25mM	16h	BSA	100nM x 10min		↓ VC			Chavez et al. 2005 [11]
0.25mM	16h	BSA	No				↔ (≈100.0 ±5%) SEM	Feng et al. 2012 [20]										0.68	0.68	1
0.25mM	16h	BSA	100nM x 30min				↓ (≈87.4 ±5%) SEM	Feng et al. 2012 [20]										0.83	0.95	0.873684
0.25mM	18h	BSA	No				↓ (≈61.8 ±5%)	Park et al. 2014 [13]										0.34	0.55	61.8182
0.25mM	18h	BSA	100nM x 10min		↓(≈57.8 ±5%)		↓ (≈42.7 ±5%)	Park et al. 2014 [13]				0.44	0.76	57.895				0.41	0.96	42.708
0.25mM	18h	BSA	100nM x 30min		↔ VC		↓ (≈65.1 ±5%) SEM	Qin et al. 2009 [62]										0.56	0.86	65.1163
0.25mM	24h	BSA	No		↓VC		↓ (≈65.6 ±5%) SEM	Cheon et al. 2014 [8]										0.42	0.64	65.625
0.25mM	24h	BSA	100nM x 30min		↓VC		↓ (≈54.8 ±5%) SEM	Cheon et al. 2014 [8]										0.45	0.82	54.878
0.25mM	24h	BSA	Unknown		↓ (≈61.2 ±5%) SEM			Chang et al. 2018 [63]				0.95	1.55	61.2903
0.25mM	24h	BSA	100nM x 30min	↔ (≈112.5±5%)	↔ (≈78.0 ±5%)	↔ (≈85.0 ±5%)	↔ (≈113.6 ±5%)	Pan et al. 2023 [16]	0.27	0.24	112.5	0.32	0.41	78.0488	0.34	0.4	85	0.25	0.22	113.636
0.25mM	24h	BSA	100nM x 30min	↔ (≈94.7 ±5%) SEM	↓ (≈90.5 ±5%) SEM		↓ VC	Li et al. 2023 [64]	0.54	0.57	94.7368	0.48	0.53	90.566
0.25mM	24h	BSA	100nM x 30min		↓ (≈55.9 ±5%) SEM	↓ (≈68.8 ±5%) SEM	↓ (≈72.7 ±5%) SEM	Yu et al. 2022 [65]				0.47	0.84	55.9524	0.31	0.45	68.8889	0.56	0.77	72.7273
0.25mM	24h	BSA	No				↓ (≈50.0 ±5%) SEM	Jiao et al. 2022 [66]										0.22	0.44	50
0.25mM	24h	BSA	100nM x unknown				↓ (≈38.6 ±5%) SEM	Jiao et al. 2022 [66]										0.29	0.75	38.6667
0.25mM	24h	BSA	No		↓ (≈54.5 ±5%)			He et al, 2022 [67]				0.3	0.55	54.5455
0.25mM	24h	BSA	100nM x 60min				↓ (≈47.8 ±5%) SEM	Hu et al. 2022 [68]										0.33	0.69	47.8261
0.25mM	24h	BSA	No		↔ (≈100.0 ±5%)			Nan et al. 2021 [69]				0.03	0.03	100
0.25mM	24h	BSA	100nM x 30min		↓ (≈45.7 ±5%)			Nan et al. 2021 [69]				0.16	0.35	45.7143
0.25mM	24h	BSA	No	↓ (≈32.2 ±5%)	↔ (≈70.9 ±5%)			Shen et al. 2019 [70]	0.1	0.31	32.2581	0.22	0.31	70.9677
0.25mM	24h	BSA	100nM x 30min	↓ (≈27.2 ±5%)	↓ (≈30.3 ±5%)		↓ (≈51.4 ±5%)	Shen et al. 2019 [70]	0.12	0.44	27.2727	0.24	0.79	30.3797				0.18	0.35	51.4286
0.25mM	24h	BSA	100nM x 30min		↓ (≈60.4 ±5%)	↓ (≈55.3 ±5%)	↓ VC	Zhang et al. 2019 [71]				0.26	0.43	60.4651	0.26	0.47	55.3191
0.25mM	24h	BSA	No				↔ (≈109.0 ±5%)	Fujiwara et al. 2017 [72]										0.36	0.33	109.091
0.25mM	24h	BSA	100nM x 20min				↓ (≈47.2 ±5%)	Fujiwara et al. 2017 [72]										0.35	0.74	47.2973
PAL	Duration	Vehicle	Ins Stim	pIRS	pAkt	Glut4	Glucose Uptake	Reference	Palmitate	Control	%	Palmitate	Control	%	Palmitate	Control	%	Palmitate	Control	%				IRS			pAKT			Glut4			IRS
0.2mM	24h	BSA	100nM x 10 min		↔ (≈88.4 ±5%)	↔ (≈105.9 ±5%)	↔(≈100.0 ±5%)	Tatebe et al. 2011 [29]				0.61	0.69	88.4058	0.73	0.69	105.797	1.26	1.26	100				37.937			43.1024			70.0578			56.0533
0.2mM	24h	BSA	10nM x 30 min		↓ (≈22.8 ±5%)	↓(≈56.8 ±5%)		Norouzi et al. 2019 [15]				0.08	0.35	22.8571	0.25	0.44	56.8182							17.0975			23.2071			19.9663			19.3799
0.2mM	24h	BSA	10nM x 3min	↓ (≈21.0 ±5%)	↓ (≈10.5 ±5%)		↓ (≈47.7 ±5%)	Gwon et al. 2024 [30]	0.16	0.76	21.0526	0.08	0.76	10.5263				0.42	0.88	47.7273
0.2mM	24h	BSA	Yes, unknown conditions		↓ (≈59.6 ±5%)		↓ (≈73.6 ±5%)	Wu et al. 2024 [31]				0.65	1.09	59.633				0.64	0.87	73.5632
0.2mM	24h	BSA	50nM x 10min	↓ (≈45.7 ±5%)	↓ (≈57.1 ±5%)		↓ (≈43.5 ±5%)	Sun et al. 2024 [32]	0.38	0.83	45.7831	0.52	0.91	57.1429				0.47	1.08	43.5185
0.2mM	24h	BSA	100nM x 10min		↓ (≈47.7 ±5%) SEM		↓ (≈66.2 ±5%) SEM	Li et al. 2023 [33]				0.43	0.9	47.7778				0.57	0.86	66.2791
0.2mM	24h	BSA	10nM x 3min	↓ (≈20.9 ±5%)	↓ (≈27.1 ±5%)		↓ (≈43.6 ±5%)	Oh et al. 2022 [34]	0.18	0.86	20.9302	0.22	0.81	27.1605				0.41	0.94	43.617
0.2mM	24h	BSA	10nM x 3min	↓ (≈38.0 ±5%) SEM	↓ (≈17.5 ±5%) SEM		↓ (≈42.1 ±5%) SEM	Jung et al. 2022 [35]	0.27	0.71	38.0282	0.14	0.8	17.5				0.43	1.02	42.1569
0.2mM	24h	BSA	10nM x 3min	↓ (≈30.6 ±10%) SEM	↓ (≈26.5 ±10%) SEM		↓ (≈52.5 ±5%) SEM	Park et al. 2021 [36]	0.15	0.49	30.6122	0.22	0.83	26.506				0.31	0.59	52.5424
0.2mM	24h	BSA	100nM x 10min		↓ (≈57.6 ±5%)			Pesta et al. 2021 [37]				0.3	0.52	57.6923
0.2mM	24h	BSA	10nM x 3min	↓ (≈24.0 ±5%) SEM	↓ (≈38.8 ±5%) SEM		↓ (≈40.3 ±5%) SEM	Kim et al. 2021 [38]	0.13	0.54	24.0741	0.21	0.54	38.8889				0.25	0.62	40.3226
0.2mM	24h	BSA	10nM x 3min	↓ (≈50.6 ±5%) SEM	↓ (≈23.3 ±5%) SEM		↓ (≈44.2 ±5%) SEM	Kim et al. 2021 [39]	0.39	0.77	50.6494	0.18	0.77	23.3766				0.42	0.95	44.2105
0.2mM	24h	BSA	100nM x 30min	↓ (≈46.9 ±5%)	↓ (≈78.8 ±5%)		↓ (≈69.3 ±5%)	Liu et al. 2020 [40]	0.39	0.83	46.988	0.71	0.9	78.8889				0.52	0.75	69.3333
0.2mM	24h	BSA	100nM x 10min			↓ (≈81.9 ±5%)		Chiu et al. 2021 [41]							0.59	0.72	81.9444
0.2mM	24h	BSA	100nM x 30min	↓ (≈45.0±5%)	↓ (≈36.4 ±5%)		↓ (≈59.4 ±5%)	Chuang et al. 2020 [42]	0.23	0.51	45.098	0.27	0.74	36.4865				0.22	0.37	59.4595
0.2mM	24h	BSA	Unknown x 15min	↓ (≈33.3 ±5%) SEM	↓ (≈52.4 ±5%)			Park et al. 2020 [43]	0.24	0.72	33.3333	0.43	0.82	52.439
0.2mM	24h	BSA	10nM x 3min	↓ (≈43.8 ±5%) SEM	↓ (≈17.6 ±5%) SEM		↓ (≈30.3 ±5%) SEM	Sun et al. 2020 [44]	0.46	1.05	43.8095	0.18	1.02	17.6471				0.31	1.02	30.3922
0.2mM	24h	BSA	10nM x 3min	↓ (≈6.0 ±5%) SEM	↓ (≈20.8 ±5%) SEM		↓ (≈34.1 ±5%) SEM	Jung et al. 2017 [45]	0.1	1.64	6.09756	0.34	1.63	20.8589				0.42	1.23	34.1463
0.2mM	24h	BSA	Unknown		↓ (≈76.8 ±5%) SEM	↓ (≈57.7 ±5%) SEM	↓ (≈51.9 ±5%) SEM	Kulabas et al. 2018 [46]				0.73	0.95	76.8421	0.41	0.71	57.7465	0.27	0.52	51.9231
0.2mM	24h	BSA	100nM x 15min		↓ VC	↔ (≈57.5 ±5%) SEM	↓ (≈85.1 ±5%) SEM	Yang et al. 2013 [47]							0.38	0.66	57.5758	0.8	0.94	85.1064
0.2mM	24h	BSA	10nM x 3min	↓ (≈48.8 ±5%) SEM	↓ (≈33.3 ±5%) SEM			Jung et al 2015 [48]	0.21	0.43	48.8372	0.16	0.48	33.3333
0.2mM	24h	BSA	10nM x 3min	↓ (≈75.8 ±5%) SEM	↓ (≈68.0 ±5%) SEM		↓ (≈42.3 ±5%) SEM	Jung et al. 2017 [49]	0.69	0.91	75.8242	0.64	0.94	68.0851				0.33	0.78	42.3077
0.2mM	24h	BSA	100nM x 30min			↓ (≈60.4 ±5%)	↓ (≈82.3 ±5%)	Zhang et al. 2015 [19]							0.26	0.43	60.4651	0.42	0.51	82.3529

## Sheet: Table 2
PAL	Duration	Vehicle	Ins Stim	pIRS	pAkt	Glut4	Glucose Uptake	Reference	Palmitate	Control	%	Palmitate	Control	%	Palmitate	Control	%	Palmitate	Control	%
0.3mM	12h	BSA	Unknown		↓ VC			Chen et al 2016 [10]
0.3mM	16h	BSA	No		↔ (≈75.0 ±5%) SEM			Lee et al. 2020 [73]				0.09	0.12	75
0.3mM	16h	BSA	100nM x 120min		↓ (≈84.6 ±5%) SEM			Lee et al. 2020 [73]				0.55	0.65	84.6154
0.3mM	16h	BSA	No				↓ (≈38.4 ±5%) SEM	Chien et al. 2020 [74]										0.1	0.26	38.4615
0.3mM	18h	BSA	100nM x 15min		↓ (≈61.7 ±5%)			Smimmo et al. 2025 [75]				0.21	0.34	61.7647
0.3mM	24h	BSA	No		↓ (≈58.0 ±5%)			Yang et al. 2024 [76]				0.18	0.31	58.0645
0.3mM	24h	BSA	No	↓ (≈46.9 ±5%)	↓ (≈65.7 ±5%)			Mao et al. 2025 [77]	0.23	0.49	46.9388	0.25	0.38	65.7895
0.3mM	24h	BSA	10nM x 30 min		↓ (≈25.7 ±5%)	↓ (≈36.3 ±5%)		Norouzi et al. 2019 [15]				0.09	0.35	25.7143	0.16	0.44	36.3636
0.3mM	24h*	BSA	20nM x 15min		↓ (≈56.8 ±5%)			Kwon et al. 2015 [78]										0.42	0.74	56.7568
0.35mM	18h	BSA	No		↔ (≈92.8 ±5%) SEM			Chen et al. 2017 [79]				0.26	0.28	92.8571
0.35mM	18h	BSA	10nM x 10min		↓ (≈50.0 ±5%) SEM		↓ (≈78.1 ±5%) SEM	Chen et al. 2017 [79]				0.36	0.72	50				0.68	0.87	78.1609
0.375mM	16h	BSA	100nM x 30min		↓ (≈59.1 ±5%) SEM			Tardif et al. 2014 [80]				0.55	0.93	59.1398
0.4mM	6h	BSA	No				↔ (≈89.2 ±5%)	Dai et al. 2016 [81]										0.25	0.28	89.2857
0.4mM	6h	BSA	1µM x 18min				↓ (≈71.4 ±5%)	Dai et al. 2016 [81]										0.6	0.84	71.4286
0.4mM	24h	BSA	100nM x 30min		↓ (≈67.6 ±5%)			Dai et al. 2016 [81]				0.71	1.05	67.619
0.4mM	12h	BSA	Unknown		↓ VC			Chen et al 2016 [10]
0.4mM	16h	BSA	No		↔ (≈50.0 ±5%)		↔ (≈79.2 ±5%) SEM	Lee et al. 2020 [73]				0.06	0.12	50				0.42	0.53	79.2453
0.4mM	16h	BSA	100nM x 120min		↓ (≈66.1 ±5%) SEM		↓ (≈66.6 ±5%) SEM	Lee et al. 2020 [73]				0.43	0.65	66.1538				0.42	0.63	66.6667
0.4mM†	16h	BSA	17.2nM x 15min		↓ (≈15.2 ±5%)			De Wilde et al. 2010 [7]				0.07	0.46	15.2174
0.4mM	18h	BSA	100nM x 15min		↓ (≈53.0 ±5%)	↓ (≈63.6 ±5%)		D’Souza et al. 2020 [82]				0.44	0.83	53.012	0.56	0.88	63.6364
0.4mM	24h	BSA	No			↓ (≈59.5 ±5%)	↓ (≈79.6 ±5%)	Zhang et al. 2024 [83]							0.53	0.89	59.5506	0.43	0.54	79.6296
0.4mM	24h	BSA	100nM x 30min				↓(≈85.5 ±5%)	Zhang et al. 2024 [83]										0.59	0.69	85.5072
0.4mM	24h	BSA	No		↔ (≈66.6 ±5%) SEM			Jakovljevic et al. 2021 [84]				0.06	0.09	66.6667
0.4mM	24h	BSA	120nM x 15min		↓ (≈47.6 ±5%) SEM			Jakovljevic et al. 2021 [84]				0.31	0.65	47.6923
0.4mM	24h	BSA	100nM x 10min			↓ (≈58.3 ±5%)	↓ (≈51.6 ±5%)	Chiu et al. 2021 [41]							0.42	0.72	58.3333	0.46	0.89	51.6854
0.4mM	24h	BSA	100nM x 30min	↓ (≈38.5 ±5%)	↓ (≈68.8 ±5%)		↓ (≈60.0 ±5%)	Liu et al. 2020 [40]	0.32	0.83	38.5542	0.62	0.9	68.8889				0.45	0.75	60
0.4mM	24h	BSA	100nM x 30min			↓ VC	↓ VC	Wu et al. 2018 [85]
0.4mM	24h	BSA	100nM x 15min		↓ VC	↓ (≈30.3 ±5%) SEM	↔ (≈75.5 ±5%) SEM	Yang et al. 2013 [47]							0.2	0.66	30.303	0.71	0.94	75.5319
0.4mM	24h	BSA	No		↓ (≈30.7 ±5%) SEM			Yang et al. 2012 [50]				0.04	0.13	30.7692
0.4mM	24h	BSA	100nM x 30min		↓ (≈38.8 ±5%) SEM			Yang et al. 2012 [50]				0.33	0.85	38.8235
0.4mM	36h	BSA	No	↑ (≈167.1 ±5%) SEM				Fan et al. 2021 [86]	1.07	0.64	167.188
0.5mM	0.5h	BSA	Unknown		↔ VC			Chen et al 2016 [10]
0.5mM	1h	BSA	Unknown		↔ VC			Chen et al 2016 [10]
0.5mM	2h	BSA	Unknown		↔ VC			Chen et al 2016 [10]
0.5mM	4h	BSA	No				↑ (≈50.0 ±5%)	Nieuwoudt et al. 2017 [87]										0.03	0.06	50
0.5mM	4h	BSA	1µM x 30min				↓ (≈71.8 ±5%)	Nieuwoudt et al. 2017 [87]										0.23	0.32	71.875
0.5mM	4h	BSA	1µM x 10min			↔ (≈114.8 ±5%)		Nieuwoudt et al. 2017 [87]							0.31	0.27	114.815
0.5mM	4h	BSA	Unknown		↓ VC			Chen et al 2016 [10]
0.5mM	6h	BSA	No		↑ (≈1060.0 ±5%)		↔ (≈94.8 ±5%)	Kim et al. 2018 [88]				0.53	0.05	1060				0.55	0.58	94.8276
0.5mM	6h	BSA	100nM x 15min		↓ (≈58.0 ±5%)		↓ (≈73.4 ±5%)	Kim et al. 2018 [88]				0.54	0.93	58.0645				0.58	0.79	73.4177
0.5mM	6h	BSA	Unknown		↓ VC			Chen et al 2016 [10]
0.5mM	8h	BSA	Unknown		↓ VC			Chen et al 2016 [10]
0.5mM	10h	BSA	Unknown		↓ VC			Chen et al 2016 [10]
0.5mM	12h	BSA	No		↔ VC			Chen et al 2016 [10]
0.5mM	12h	BSA	Unknown		↓ VC			Chen et al 2016 [10]
0.5mM	12h	BSA	No		↓ VC			Li et al. 2011 [89]
0.5mM	12h	BSA	100nM x 5min		↓ VC			Li et al. 2011 [89]
0.5mM	12h	BSA	No	↔ (100.0 ±5%)	↔ (100.0 ±5%)			Zhao et al. 2012 [54]	0.07	0.07	100	0.05	0.05	100
0.5mM	12h	BSA	100nM x 30 min	↑ (≈356.5 ±5%)	↓ (≈52.9 ±10%)		↓ (≈68.4 ±5%)	Zhao et al. 2012 [54]	0.82	0.23	356.522	0.36	0.68	52.9412				0.89	1.3	68.4615
0.5mM	16h	BSA	100nM x 60 min			↓ VC	↓ (≈26.2 ±5%) SEM	Zhou et al. 2014 [90]										0.21	0.8	26.25
0.5mM	16h	BSA	No		↔ (≈100.0 ±5%) SEM			Paez et al. 2023 [91]				0.14	0.14	100
0.5mM	16h	BSA	100nM x 120 min		↓ (≈55.1 ±5%) SEM			Paez et al. 2023 [91]				0.32	0.58	55.1724
0.5mM	16h	BSA	100nM x 30 min	↑ (110.0 ±5%) SEM	↓ (77.1 ±5%) SEM		↓ (84.3 ±5%) SEM	Jia et al. 2021 [92]	0.77	0.7	110	0.44	0.57	77.193				0.54	0.64	84.375
0.5mM	16h	BSA	100ng/ml x 15min		↓ (≈36.2 ±10%)			Rustamov et al. 2024 [93]										0.21	0.58	36.2069
0.5mM	16h	BSA	20nM x 60 min (with amino acids)		↓ (≈25.7 ±5%) SEM			Cruz et al. 2020 [56]				0.17	0.66	25.7576
0.5mM	16h	BSA	100nM x 10 min		↓ (≈58.6 ±5%)			Pinel et al. 2018 [94]				0.27	0.46	58.6957
0.5mM	16h	BSA	1µg/ml x 4h		↓ (≈76.8 ±5%)			Pinel et al. 2018 [94]				0.53	0.69	76.8116
0.5mM	16h	BSA	100nM x 10 min	↑ (≈356.5 ±5%)	↓ (≈27.7 ±5%)			Aoki et al. [95]	0.66	0.3	220	0.15	0.54	27.7778
0.5mM	16h	Unconjugated	100nM x 30 min				↔ (≈100.0 ±5%) SEM	Botteri et al. 2018 [96]										0.88	0.88	100
0.5mM	16h	BSA	100nM x 30 min				↓ (≈56.8 ±5%) SEM	Lee et al. 2017 [58]										0.5	0.88	56.8182
0.5mM	16h	BSA	No	↔ (≈125.0 ±5%)	↔ (≈66.6 ±5%)	↔ (≈90.0 ±5%)		Lee et al. 2017 [58]	0.15	0.12	125	0.06	0.09	66.6667	0.27	0.3	90
0.5mM	16h	BSA	100nM x 10 min	↑ (≈200.0 ±5%)	↓ (≈42.8 ±5%)	↓ (≈63.7 ±5%)		Li et al. 2018 [97]	0.34	0.17	200	0.18	0.42	42.8571	0.37	0.58	63.7931
0.5mM	16h	BSA	No		↔ (≈83.3 ±5%)			Li et al. 2018 [97]				0.3	0.36	83.3333
0.5mM	16h	BSA	Yes, unknown conditions		↓ (≈63.6 ±5%)			Qin et al. 2017 [98]				0.35	0.55	63.6364
0.5mM	16h	BSA	100nM x 30 min	↑ VC	↓ VC		↓ (≈61.1±5%) SEM	Qin et al. 2017 [98]										0.41	0.67	61.194
0.5mM	16h	BSA	100nM x 10 min		↓ (≈62.9 ±5%)			Lee et al. 2017 [58]				0.17	0.27	62.963
0.5mM	16h	BSA	1nM x 15 min		↓ VC			Capel et al. 2016 [99]
0.5mM	16h	BSA	100nM x 15 min		↓ Thr308 (≈54.0 ±5%)			Capel et al. 2016 [99]
0.5mM	16h	BSA	100nM x 15 min		↓ Ser473 (≈60.0 ±5%)		↓ (≈80.7 ±5%)	Park et al. 2016 [100]				0.27	0.45	60				0.42	0.52	80.7692
0.5mM	16h	BSA	100nM x 10 min		↓ Thr308 (≈34.3 ±5%)			Pinel et al. 2015 [101]
0.5mM	16h	BSA	100nM x 10 min		↓Ser473(≈61.667 ±5%)		↓ (≈56.0 ±5%)	Capel et al. 2015 [102]				0.37	0.6	61.6667				0.28	0.5	56
0.5mM	16h	BSA	100nM x >10 min		↓ (≈75.0 ±5%)		↓ (≈56.6 ±5%)	Salvado et al. 2013 [103]				0.24	0.32	75				0.3	0.53	56.6038
0.5mM	16h	BSA	100nM x 30 min			↓ (≈32.2 ±5%)	↓ (≈51.5 ±5%)	Jing et al. 2017 [104]							0.2	0.62	32.2581	0.33	0.64	51.5625
0.5mM	16h	BSA	No				↔ (≈86.2 ±5%)	Karimfar et al 2015 [105]										0.44	0.51	86.2745
0.5mM	16h	BSA	100nM x 30 min				↓ (≈51.0 ±5%)	Karimfar et al 2015 [105]										0.47	0.92	51.087
0.5mM	16h	BSA	No	↑ (≈193.7 ±5%) SEM	↓ (≈80.0 ±5%) SEM			Zhou et al. 2007 [59]	0.62	0.32	193.75	0.12	0.15	80
0.5mM	16h	BSA	100nM x 10 min	↓ (≈81.9 ±5%)	↓ (≈72.5 ±5%)		↓ (≈75.6 ±5%)	Bakhtiyari et al. [106]	0.59	0.72	81.9444	0.37	0.51	72.549				0.31	0.41	75.6098
0.5mM	16h	BSA	No				↔ (≈87.5 ±5%)	Zhang et al. 2010 [61]										0.28	0.32	87.5
0.5mM	16h	BSA	100nM x 20min				↓ (≈85.3 ±5%)	Zhang et al. 2010 [61]										0.64	0.75	85.3333
0.5mM	16h	BSA	No			↓ (≈236.3 ±5%)	↔ (≈154.3 ±5%)	Jove et al. 2005 [107]							0.26	0.11	236.364	0.71	0.46	154.348
0.5mM	16h	BSA	100nM x 30min				↓ (≈65.3 ±5%)	Jove et al. 2005 [107]										0.81	1.24	65.3226
0.5mM	16h	BSA	No		↔ (83.3 ±5%) SEM			Henique et al. 2010 [108]				0.05	0.06	83.3333
0.5mM	16h	BSA	100nM x 10min		↓ (49.1 ±5%) SEM			Henique et al. 2010 [108]				0.28	0.57	49.1228
0.5mM	16h	BSA	No	↑ VC				Coll et al. 2010 [109]
0.5mM	16h	BSA	100nM x 10 min		↓ (≈78.9 ±5%)		↓ (≈61.3 ±5%)	Coll et al. 2010 [109]				0.3	0.38	78.9474				0.27	0.44	61.3636
0.5mM*	16h	BSA	No		↓ (≈43.1 ±5%)			Zhou et al. 2007 [59]				0.19	0.44	43.1818
0.5mM	16h	BSA	100nM x 10min		↓ (≈79.5 ±5%) SEM			Hage Hassan et al. 2012 [60]				0.66	0.83	79.5181
0.5mM	16h	BSA	No		↔ (≈103.2 ±5%) SEM		↔ (≈100.0 ±5%) SEM	Feng et al. 2012 [20]				0.32	0.31	1.03226				0.68	0.68	1
0.5mM	16h	BSA	100nM x 30min		↓ (≈60.4 ±5%) SEM		↓ (≈80.0 ±5%) SEM	Feng et al. 2012 [20]				0.58	0.96	0.604167				0.76	0.95	0.8
0.5mM	16h	BSA	No				↔ (≈101.5 ±5%) SEM	Feng et al. 2012 [110]										0.67	0.66	101.515
0.5mM	16h	BSA	100nM x 20min				↓ (≈82.8 ±5%) SEM	Feng et al. 2012 [110]										0.77	0.93	82.7957
0.5mM	16h	BSA	No				↔ (≈97.3 ±5%) SEM	Gorgani-Firuzjaee et al. 2012 [111]										0.36	0.37	97.2973
0.5mM	16h	BSA	100nM x 30min				↓ (76.0 ±5%) SEM	Gorgani-Firuzjaee et al. 2012 [111]										0.38	0.5	76
0.5mM	16h	BSA	100nM x 15min	↓ (≈70.4 ±5%) SEM	↓ (≈68.7 ±5%) SEM			Gorgani-Firuzjaee et al. 2012 [111]	0.31	0.44	70.4545	0.22	0.32	68.75
0.5mM	18h	BSA	No				↓ (≈41.8 ±5%)	Park et al. 2014 [13]										0.23	0.55	41.8182
0.5mM	18h	BSA	100nM x 10min		↓ (≈50.5 ±5%)		↓ (≈23.9 ±5%)	Park et al. 2014 [13]				0.5	0.99	50.5051				0.23	0.96	23.9583
0.5mM	18h	BSA	100nM x 30min		↓ (≈58.1 ±5%)	↓ (≈62.5 ±5%)	↓ (≈61.5 ±5%)	Li et al. 2024 [112]				0.25	0.43	58.1395	0.3	0.48	62.5	0.32	0.52	61.5385
0.5mM	18h	BSA	10nM x 20min		↓ (≈66.6 ±5%) SEM			Aswad et al. 2014 [113]				0.04	0.06	66.6667
0.5mM	18h	BSA	10nM x 20min		↓ (≈65.4 ±5%) SEM			Aswad et al. 2014 [113]				0.36	0.55	65.4545
0.5mM	19h	BSA	10nM x 10min		↓ VC			Blackburn et al. 2020 [28]
0.5mM	19h	BSA	100nM x 10min		↓ VC			Blackburn et al. 2020 [28]
0.5mM	24h	EtOH	100nM x 30min		↔ (≈91.0 ±5%)		↔ (≈86.6 ±5%)	Rivera et al. 2021 [114]				0.51	0.56	91.0714				0.26	0.3	86.6667
0.5mM	24h	DMSO	Unknown/Unclear	↓ (≈83.8 ±5%)	↑ (≈134.4 ±5%)		↓ (≈81.4 ±5%)	Wu et al. 2020 [115]	0.57	0.68	83.8235	0.39	0.29	134.483
0.5mM	24h	BSA	100nM x 24h		↓ (≈43.2 ±5%)	↓ (≈66.6 ±5%)		Song et al. 2024 [116]				0.16	0.37	43.2432	0.1	0.15	66.6667
0.5mM	24h	BSA	100nM x 15min		↓VC	↓VC	↑(≈231.5 ±5%)	Shree et al. 2016 [117]										0.37	0.16	231.25
0.5mM	24h	BSA	No				↓ (≈72.6 ±5%)	Li et al. 2022 [118]										0.61	0.84	72.619
0.5mM	24h	BSA	1µg/ml x 30min				↓ (≈62.6±5%)	Li et al. 2022 [118]										0.84	1.34	62.6866
0.5mM	24h	BSA	No		↓VC		↓ (≈67.1 ±5%) SEM	Cheon et al. 2014 [8]										0.43	0.64	67.1875
0.5mM	24h	BSA	100nM x 30min		↓VC		↓ (≈52.4 ±5%) SEM	Cheon et al. 2014 [8]										0.43	0.82	52.439
0.5mM	24h	BSA	No		↔ (≈72.7 ±5%)			Silva et al. 2024 [119]				0.08	0.11	72.7273
0.5mM	24h	BSA	100nM x 30min		↓ (≈39.2 ±5%)			Silva et al. 2024 [119]				0.11	0.28	39.2857
0.5mM	24h	BSA	No		↓ VC			Li et al. 2024 [120]
0.5mM	24h	BSA	100nM x 30min		↓ (≈59.5 ±5%)		↓ (≈34.9 ±5%)	Li et al. 2024 [120]				0.28	0.47	59.5745				0.22	0.63	34.9206
0.5mM	24h	BSA	100nM x 30min	↑ (≈204.1 ±5%)	↓ (≈46.3 ±5%)	↓ (≈30.0 ±5%)	↑ (≈140.9 ±5%)	Pan et al. 2023 [16]	0.49	0.24	204.167	0.19	0.41	46.3415	0.12	0.4	30	0.31	0.22	140.909
0.5mM	24h	BSA	No				↓ (≈91.5 ±5%) SEM	Guo et al. 2023 [121]										0.65	0.71	91.5493
0.5mM	24h	BSA	1µM x 60min		↓ (≈77.7 ±5%) SEM			Guo et al. 2023 [121]				0.56	0.72	77.7778
0.5mM	24h	BSA	No	↔ (≈81.2 ±5%) SEM	↔ (≈80.0 ±5%) SEM		↔ (≈78.2 ±5%) SEM	Eo et al. 2022 [122]	0.13	0.16	81.25	0.04	0.05	80				0.36	0.46	78.2609
0.5mM	24h	BSA	50nM x 15min	↔ (≈68.4 ±5%) SEM	↓ (≈45.2 ±5%) SEM		↓ (≈64.7 ±5%) SEM	Eo et al. 2022 [122]	0.26	0.38	68.4211	0.19	0.42	45.2381				0.44	0.68	64.7059
0.5mM	24h	BSA	No		↔ Thr308 (≈138.4 ±5%) SEM			Rios-Morales et al. 2022 [123]
0.5mM	24h	BSA	No		↔ Ser473(≈70.0 ±5%) SEM			Rios-Morales et al. 2022 [123]				0.18	0.13	138.462
0.5mM	24h	BSA	100nM x 20min		↓ (≈71.4 ±5%) SEM			Rios-Morales et al. 2022 [123]				0.4	0.56	71.4286
0.5mM	24h	BSA	No		↔ (≈85.7 ±5%) SEM			Li et al. 2021 [124]				0.6	0.7	85.7143
0.5mM	24h	BSA	100nM x 20min		↓ (≈38.8 ±5%) SEM			Li et al. 2021 [124]				0.21	0.54	38.8889
0.5mM	24h	BSA	7nM x 15min		↓ (≈21.9 ±5%)			Rodrigues et al. 2021 [125]				0.09	0.41	21.9512
0.5mM	24h	BSA	200nM x 20min	↓ (≈51.0 ±5%)	↓ (≈67.9 ±5%)			Munoz et al. 2021 [126]	0.25	0.49	51.0204	0.36	0.53	67.9245
0.5mM	24h	BSA	No			↓ (≈42.3 ±5%)	↓ (≈63.3 ±5%)	Guo 2021 et al. [127]							0.11	0.26	42.3077	0.45	0.71	63.3803
0.5mM	24h	BSA	10nM x 15min	↓ (≈80.0±5%)	↓ (≈69.3 ±5%)			Luo et al. 2020 [128]	0.4	0.5	80	0.43	0.62	69.3548
0.5mM	24h	BSA	100nM x unknown		↓ (≈65.3 ±5%)		↓ (≈54.0 ±5%)	Chen et al. 2019 [129]				0.34	0.52	65.3846				0.27	0.5	54
0.5mM	24h	BSA	No		↓ (≈63.1 ±5%)			Guo et al. 2020 [130]				0.24	0.38	63.1579
0.5mM	24h	BSA	1µM x 60min		↓ (≈75.4 ±5%)			Guo et al. 2020 [130]				0.77	1.02	75.4902
0.5mM	24h	BSA	unknown		↓ (≈47.3 ±5%)			Liu et al. 2019 [131]				0.09	0.19	47.3684
0.5mM	24h	BSA	100nM x unknown	↓ (≈52.8 ±5%)	↓ (≈30.1 ±5%)			Bakhtiyari et al. 2019 [132]	0.47	0.89	52.809	0.22	0.73	30.137
0.5mM	24h	BSA	No	↓ (≈61.3 ±5%)		↓ (≈55.0 ±5%)		Zhang et al. 2018 [17]	0.27	0.44	61.3636				0.33	0.6	55
0.5mM	24h	BSA	10nM x 30min		↓ (≈51.2 ±5%)			Huang et al. 2017 [133]				0.2	0.39	51.2821
0.5mM	24h	BSA	100nM x 10min		↔ VC			Dziewulska et al. 2012 [134]
0.5mM	24h	BSA	100nM x 10min		↓ (≈17.9 ±5%)			Dziewulska et al. 2012 [134]				0.21	1.17	17.9487
0.5mM	18h + 9h	No	10nM x 20min		↓ (≈0.00 ±5%)			Aswad et al. 2014 [113]				0	0.05	0
0.5mM	18h + 9h	BSA	10nM x 20min		↓ (≈25.0 ±5%)			Aswad et al. 2014 [113]				0.13	0.52	0.25
0.5mM	48h	BSA	100nM x 30min		↓ (≈45.4 ±5%) SEM		↓ (≈55.5 ±5%)	Yoon et al. 2021 [135]				0.35	0.77	45.4545				0.35	0.63	55.5556
PAL	Duration	Vehicle	Ins Stim	pIRS	pAkt	Glut4	Glucose Uptake	Reference	Palmitate	Control	%	Palmitate	Control	%	Palmitate	Control	%	Palmitate	Control	%				IRS			pAKT			Glut4			IRS
0.5mM	16h	BSA	100nM x 60 min			↓ VC	↓ (≈26.2 ±5%) SEM	Zhou et al. 2014 [90]										0.21	0.8	26.25				136.48			57.6124			48.0256			61.5606
0.5mM	16h	BSA	100nM x 120 min		↓ (≈55.1 ±5%) SEM			Paez et al. 2023 [91]				0.32	0.58	55.1724										69.0019			21.5233			22.2986			23.8531
0.5mM	16h	BSA	100nM x 30 min	↑ (110.0 ±5%) SEM	↓ (77.1 ±5%) SEM		↓ (84.3 ±5%) SEM	Jia et al. 2021 [92]	0.77	0.7	110	0.44	0.57	77.193				0.54	0.64	84.375
0.5mM	16h	BSA	100ng/ml x 15min		↓ (≈36.2 ±10%)			Rustamov et al. 2024 [93]										0.21	0.58	36.2069
0.5mM	16h	BSA	20nM x 60 min (with amino acids)		↓ (≈25.7 ±5%) SEM			Cruz et al. 2020 [56]				0.17	0.66	25.7576
0.5mM	16h	BSA	100nM x 10 min		↓ (≈58.6 ±5%)			Pinel et al. 2018 [94]				0.27	0.46	58.6957
0.5mM	16h	BSA	1µg/ml x 4h		↓ (≈76.8 ±5%)			Pinel et al. 2018 [94]				0.53	0.69	76.8116
0.5mM	16h	BSA	100nM x 10 min	↑ (≈356.5 ±5%)	↓ (≈27.7 ±5%)			Aoki et al. [95]	0.66	0.3	220	0.15	0.54	27.7778
0.5mM	16h	Unconjugated	100nM x 30 min				↔ (≈100.0 ±5%) SEM	Botteri et al. 2018 [96]										0.88	0.88	100
0.5mM	16h	BSA	100nM x 30 min				↓ (≈56.8 ±5%) SEM	Lee et al. 2017 [58]										0.5	0.88	56.8182
0.5mM	16h	BSA	100nM x 10 min	↑ (≈200.0 ±5%)	↓ (≈42.8 ±5%)	↓ (≈63.7 ±5%)		Li et al. 2018 [97]	0.34	0.17	200	0.18	0.42	42.8571	0.37	0.58	63.7931
0.5mM	16h	BSA	Yes, unknown conditions		↓ (≈63.6 ±5%)			Qin et al. 2017 [98]				0.35	0.55	63.6364
0.5mM	16h	BSA	100nM x 30 min	↑ VC	↓ VC		↓ (≈61.1±5%) SEM	Qin et al. 2017 [98]										0.41	0.67	61.194
0.5mM	16h	BSA	100nM x 10 min		↓ (≈62.9 ±5%)			Lee et al. 2017 [58]				0.17	0.27	62.963
0.5mM	16h	BSA	1nM x 15 min		↓ VC			Capel et al. 2016 [99]
0.5mM	16h	BSA	100nM x 15 min		↓ Thr308 (≈54.0 ±5%)			Capel et al. 2016 [99]
0.5mM	16h	BSA	100nM x 15 min		↓ Ser473 (≈60.0 ±5%)		↓ (≈80.7 ±5%)	Park et al. 2016 [100]				0.27	0.45	60				0.42	0.52	80.7692
0.5mM	16h	BSA	100nM x 10 min		↓ Thr308 (≈34.3 ±5%)			Pinel et al. 2015 [101]
0.5mM	16h	BSA	100nM x 10 min		↓Ser473(≈61.667 ±5%)		↓ (≈56.0 ±5%)	Capel et al. 2015 [102]				0.37	0.6	61.6667				0.28	0.5	56
0.5mM	16h	BSA	100nM x >10 min		↓ (≈75.0 ±5%)		↓ (≈56.6 ±5%)	Salvado et al. 2013 [103]				0.24	0.32	75				0.3	0.53	56.6038
0.5mM	16h	BSA	100nM x 30 min			↓ (≈32.2 ±5%)	↓ (≈51.5 ±5%)	Jing et al. 2017 [104]							0.2	0.62	32.2581	0.33	0.64	51.5625
0.5mM	16h	BSA	100nM x 30 min				↓ (≈51.0 ±5%)	Karimfar et al 2015 [105]										0.47	0.92	51.087
0.5mM	16h	BSA	100nM x 10 min	↓ (≈81.9 ±5%)	↓ (≈72.5 ±5%)		↓ (≈75.6 ±5%)	Bakhtiyari et al. [106]	0.59	0.72	81.9444	0.37	0.51	72.549				0.31	0.41	75.6098
0.5mM	16h	BSA	100nM x 20min				↓ (≈85.3 ±5%)	Zhang et al. 2010 [61]										0.64	0.75	85.3333
0.5mM	16h	BSA	100nM x 30min				↓ (≈65.3 ±5%)	Jove et al. 2005 [107]										0.81	1.24	65.3226
0.5mM	16h	BSA	100nM x 10min		↓ (49.1 ±5%) SEM			Henique et al. 2010 [108]				0.28	0.57	49.1228
0.5mM	16h	BSA	100nM x 10 min		↓ (≈78.9 ±5%)		↓ (≈61.3 ±5%)	Coll et al. 2010 [109]				0.3	0.38	78.9474				0.27	0.44	61.3636
0.5mM	16h	BSA	100nM x 10min		↓ (≈79.5 ±5%) SEM			Hage Hassan et al. 2012 [60]				0.66	0.83	79.5181
0.5mM	16h	BSA	100nM x 30min		↓ (≈60.4 ±5%) SEM		↓ (≈80.0 ±5%) SEM	Feng et al. 2012 [20]				0.58	0.96	0.604167				0.76	0.95	0.8
0.5mM	16h	BSA	100nM x 20min				↓ (≈82.8 ±5%) SEM	Feng et al. 2012 [110]										0.77	0.93	82.7957
0.5mM	16h	BSA	100nM x 30min				↓ (76.0 ±5%) SEM	Gorgani-Firuzjaee et al. 2012 [111]										0.38	0.5	76
0.5mM	16h	BSA	100nM x 15min	↓ (≈70.4 ±5%) SEM	↓ (≈68.7 ±5%) SEM			Gorgani-Firuzjaee et al. 2012 [111]	0.31	0.44	70.4545	0.22	0.32	68.75

## Sheet: Table 3
PAL	Duration	Vehicle	Ins Stim	pIRS	pAkt	Glut4	Glucose Uptake	Reference	Palmitate	Control	%	Palmitate	Control	%	Palmitate	Control	%	Palmitate	Control	%
0.6mM	24h	BSA	No		↔ (≈75.4 ±5%) SEM			Lee et al. 2022 [136]				0.46	0.61	75.4098
0.6mM	24h	BSA	100nM x 15min		↓ (≈0.00 ±5%)		↓ (≈62.5 ±5%)	Lee et al. 2022 [136]				0	0.64	0				0.35	0.56	62.5
0.6mM	24h	BSA	100nM x 15min		↓ VC	↓ (≈21.2 ±5%) SEM	↓ (≈73.4 ±5%) SEM	Yang et al. 2013 [47]							0.14	0.66	21.2121	0.69	0.94	73.4043
0.6mM	24h	BSA	No		↓ (≈21.7 ±5%)			Abe et al. 2016 [137]				0.05	0.23	21.7391
0.6mM	24h	BSA	100nM x 60min		↓ (≈37.6 ±5%)			Abe et al. 2016 [137]				0.38	1.01	37.6238
0.6mM	24h	BSA	No		↓ (≈30.7 ±5%) SEM			Yang et al. 2012 [50]				0.04	0.13	30.7692
0.6mM	24h	BSA	100nM x 30min		↓ (≈29.4 ±5%) SEM			Yang et al. 2012 [50]				0.25	0.85	29.4118
0.6mM	48h	BSA	Unknown	↓ (≈24.4 ±5%)				Tang et al. 2018 [138]	0.23	0.94	24.4681
0.7mM	18hr	BSA	No		↔ (≈100.0 ±5%)			Rieusset et al. 2012 [139]				0.09	0.09	100
0.7mM	18hr	BSA	10nM x 20min		↓ (≈29.2 ±5%)			Rieusset et al. 2012 [139]				0.12	0.41	29.2683
0.75mM	1h	BSA	100nM x 10min		↓ VC			Hage Hassan et al. 2012 [60]
0.75mM	2h	BSA	No	↑ (≈266.6 ±5%)	↔ (≈100.0 ±5%)		↓ (≈71.7 ±5%)	Schmitz-Peiffer et al. 1999 [4]	0.16	0.06	266.667	0.03	0.03	100				0.56	0.78	71.7949
0.75mM	2h	BSA	100nM x 10 min	↔ (≈93.7 ±5%)	↓ (≈58.9 ±5%)		↓ (≈77.1 ±5%)	Schmitz-Peiffer et al. 1999 [4]	0.3	0.32	93.75	0.23	0.39	58.9744				0.64	0.83	77.1084
0.75mM	2h	BSA	100nM x 10min		↓ VC			Hage Hassan et al. 2012 [60]
0.75mM	4h	BSA	100nM x 10min		↓ VC			Hage Hassan et al. 2012 [60]
0.75mM	5h	BSA	No	↑ (≈268.5 ±5%)	↔ VC			Deng et al. 2012 [140]	0.94	0.35	268.571
0.75mM	5h	BSA	100nM x 10min	↓ (≈58.1 ±5%)	↔ VC			Deng et al. 2012 [140]	0.43	0.74	58.1081
0.75mM	6h	BSA	10nM x 10min		↔ (≈85.7 ±5%)			De Hart et al. 2023 [141]				0.24	0.28	85.7143
0.75mM	6h	BSA	10nM x 10 min		↓ VC			Wang et al. 2009 [142]
0.75mM	8h	BSA	100nM x 60 min			↓(≈54.5 ±5%)	↓(≈45.1 ±5%)	Samra et al. 2024 [143]							0.24	0.44	54.5455	0.14	0.31	45.1613
0.75mM	12h	BSA	10nM x 10min		↔ (≈71.4 ±5%)			De Hart et al. 2023 [141]				0.2	0.28	71.4286
0.75mM	12h	BSA	10nM x 10min		↓ VC			Wang et al. 2009 [142]
0.75mM	16h	EtOH	No				↔ (≈92.5 ±5%)	Parvaneh et al. 2010 [27]										0.37	0.4	92.5
0.75mM	16h	EtOH	100nM x 30min				↓ (≈71.6 ±5%)	Parvaneh et al. 2010 [27]										0.48	0.67	71.6418
0.75mM	16h	BSA	No		↓ (≈43.8 ±5%)	↓ (≈32.5 ±5%)	↓ (≈61.7 ±5%)	Yoon et al. 2018 [144]				0.25	0.57	43.8596	0.27	0.83	32.5301	0.21	0.34	61.7647
0.75mM	16h	BSA	1µM x unknown		↓ (≈44.6 ±5%)		↓ (≈74.5 ±5%)	Yoon et al. 2018 [144]							0.29	0.65	44.6154	0.38	0.51	74.5098
0.75mM	16h	BSA	100nM x 15min	↓ (≈80.8 ±5%) SEM	↓ (≈67.6 ±5%) SEM			Hsieh et al. 2014 [145]	0.38	0.47	80.8511	0.46	0.68	67.6471
0.75mM	16h	BSA	100nM x 10min		↓ VC			Bandet et al. 2023 [146]
0.75mM	16h	BSA	100nM x 30min		↓ (≈56.8 ±5%)	↓ (≈62.0 ±5%)		Lin et al. 2017 [147]				0.25	0.44	56.8182	0.31	0.5	62
0.75mM	16h	BSA	100nM x 15min		↓ (≈53.2 ±5%)		↓ (≈8.6 ±5%)	Feraco et al. 2023 [148]				0.41	0.77	53.2468				0.05	0.58	8.62069
0.75mM	16h	BSA	1µM x 10min		↓ (≈6.3 ±5%)		↓ (≈47.9 ±5%)	Mazibuko-Mbeje et al. 2022 [149]				0.03	0.47	6.38298				0.23	0.48	47.9167
0.75mM	16h	BSA	100nM x 10min	↓ (≈60.6 ±5%)	↓ (≈44.4 ±5%)	↓ (≈80.0 ±5%)		Chen et al. 2021 [150]	0.2	0.33	60.6061	0.2	0.45	44.4444	0.36	0.45	80
0.75mM	16h	BSA	100nM x unknown				↓ (≈70.8 ±5%)	Zhang et al. 2021 [151]										0.56	0.79	70.8861
0.75mM	16h	BSA	No		↔ (≈70.0 ±5%) SEM			Bitsi 2020 [152]				0.07	0.1	70
0.75mM	16h	BSA	100nM x 30min		↓ (≈55.1 ±5%) SEM			Bitsi 2020 [152]				0.16	0.29	55.1724
0.75mM	16h	BSA	100nM x 15min		↓ (≈47.8 ±5%) SEM			de Mendonça et al. 2020 [153]				0.11	0.23	47.8261
0.75mM	16h	BSA	No				↔ (≈112.1 ±5%) SEM	Huang et al. 2019 [154]	473			308						0.37	0.33	112.121
0.75mM	16h	BSA	10nM x 30min		↓ Thr308 (≈57.5 ±5%) SEM			Huang et al. 2019 [154]
0.75mM	16h	BSA	10nM x 30min		↓ Ser473 (≈44.1 ±5%) SEM		↓ (≈95.3 ±5%) SEM	Huang et al. 2019 [154]	0.19	0.43	44.186	0.19	0.33	57.5758				0.41	0.43	95.3488
0.75mM	16h	BSA	No			↓ (≈6.3 ±5%)		Ayeleso et al. 2018 [155]							0.03	0.47	6.38298
0.75mM	16h	BSA	100nM x 30 min	↓ (≈59.0 ±5%)	↔ (≈70.8 ±5%)			Xu et al. 2017 [156]	0.13	0.22	59.0909	0.17	0.24	70.8333
0.75mM	16h	Unconjugated	100nM x 30 min				↓ (≈92.0 ±5%) SEM	Lee et al. 2017 [58]										0.81	0.88	92.0455
0.75mM	16h	BSA	100nM x 30 min				↓ (≈31.8 ±5%) SEM	Lee et al. 2017 [58]										0.28	0.88	31.8182
0.75mM	16h	BSA	Yes, unknown conditions	↓ (≈32.0 ±5%)	↓ (≈36.0 ±5%)		↓ (≈56.5 ±5%)	Zhou et al. 2017 [157]	0.08	0.25	32	0.09	0.25	Lin et al [2017]+L259				0.13	0.23	56.5217
0.75mM	16h	BSA	100nM x 30min	↓ (≈26.3 ±5%)	↓ Thr308 (≈54.0 ±5%)	↓ (≈13.7 ±5%)	↓ (≈71.4 ±5%)	Zhu et al. [158]	0.1	0.38	26.3158	0.2	0.37	54.0541	0.04	0.29	13.7931	0.45	0.63	71.4286
0.75mM	16h	BSA	100nM x 30min		↓ Ser473 (≈64.8 ±5%)			Zhu et al. [158]				0.24	0.37	64.8649
0.75mM	16h	BSA	No				↔ (≈93.3 ±5%)	Haghani et al. 2015 [159]										0.28	0.3	93.3333
0.75mM	16h	BSA	100nM x 30min	↓ (≈58.9 ±5%)	↓ (≈38.6 ±5%)		↓ (≈62.7 ±5%)	Haghani et al. 2015 [159]	0.23	0.39	58.9744	0.17	0.44	38.6364				0.37	0.59	62.7119
0.75mM	16h	BSA	No				↔ (≈89.6 ±5%)	Li et al. [160]										0.26	0.29	89.6552
0.75mM	16h	BSA	100nM x 30min	↓ (≈40.4 ±5%)	↓ (≈36.9 ±5%)	↓ VC	↓ (≈70.2 ±5%)	Li et al. [160]	0.11	0.27	40.7407	0.17	0.46	36.9565				0.33	0.47	70.2128
0.75mM	16h	BSA	No		↓ (≈40.0 ±5%)	↓ (≈42.0 ±5%)	↓ (≈59.5 ±5%)	Chen et al. 2015 [161]				11.9	26.4	45.0758	27.3	64.9	42.0647	0.25	0.42	59.5238
0.75mM	16h	BSA	10nM x 15min		↓ (≈55.3 ±5%)	↓ (≈43.4 ±5%)	↓ (≈30.5 ±5%)	Chen et al. 2015 [161]				55.3	100	55.3	43.4	100	43.4	0.18	0.59	30.5085
0.75mM	16h	BSA	100nM x 10min		↓ (≈40.0 ±5%)			Mahfouz et al. 2014 [162]				0.16	0.4	40
0.75mM	16h	BSA	No		↓ VC			Fabre et al. 2014 [163]
0.75mM	16h	BSA	1nM x 10min		↓ VC			Fabre et al. 2014 [163]
0.75mM	16h	BSA	No		↓ (≈33.3 ±5%)	↓ (≈33.3 ±5%)	↓ (≈33.3 ±5%)	Mazibuko et al. 2013 [164]				0.01	0.03	33.3333	0.07	0.21	33.3333	0.1	0.3	33.3333
0.75mM	16h	BSA	1µM x 15min		↓ (≈60.7 ±5%)	↓ (≈15.9 ±5%)	↓ (≈23.0 ±5%)	Mazibuko et al. 2013 [164]				0.17	0.28	60.7143	0.07	0.44	15.9091	0.09	0.39	23.0769
0.75mM	16h	BSA	No				↔ (≈93.7 ±5%)	Zhang et al. 2010 [61]										0.3	0.32	93.75
0.75mM	16h	BSA	100nM x 20min				↓ (≈72.0 ±5%)	Zhang et al. 2010 [61]										0.54	0.75	72
0.75mM*	16h	BSA	100nM x 20min	↑ (≈266.6 ±5%)	↓ (≈43.5 ±5%)	↑ (≈127.7 ±5%)	↓ (≈73.7 ±5%)	Zhang et al. 2010 [61]	0.32	0.12	266.667	0.17	0.39	43.5897	0.23	0.18	127.778	0.45	0.61	73.7705
0.75mM	16h	EtOH	No		↓ (≈50.0 ±5%)			Peterson et al. 2008 [165]				0.23	0.46	50
0.75mM	16h	BSA	No		↓ VC			Chavez et al. 2003 [166]
0.75mM	16h	BSA	100nM x 10min		↓ VC			Chavez et al. 2003 [166]
0.75mM	16h	BSA	100nM x 10min		↓ VC			Chavez et al. 2005 [11]
0.75mM*	16h	BSA	100nM x 10min		↓ VC			Chavez et al. 2005 [11]
0.75mM	16h	BSA	100nM x 10min	↓ (≈20.0±5%)	↓ VC			Jove et al. 2006 [167]	0.28	1.4	20
0.75mM	16h	BSA	No	↓ VC	↓ VC			Deng et al. 2012 [140]
0.75mM	16h	BSA	100nM x 10min	↓ VC	↓ VC		↓ (≈85.4 ±5%)	Deng et al. 2012 [140]										0.47	0.55	85.4545
0.75mM	16h	BSA	100nM x 10min		↓ VC			Hage Hassan et al. 2012 [60]
0.75mM*	16h	BSA	100nM x 10min		↓ (≈48. ±5%)			Hage Hassan et al. 2012 [60]				0.33	0.68	48.5294
0.75mM	18h	BSA	Unknown		↓ (≈77.1 ±5%)			Aguer et al. 2014 [168]				0.27	0.35	77.1429
0.75mM*	18h	BSA	10nM x 10min		↓ (≈11.1 ±5%)			Wang et al. 2009 [142]				0.04	0.36	11.1111
0.75mM	18h	BSA	10nM x 10min		↓ (≈32.1 ±5%)			Wang et al. 2009 [142]				0.09	0.28	32.1429
0.75mM	18h	BSA	No		↔ (≈100.0 ±5%)	↔ (≈100.0 ±5%)		Li et al. 2013 [169]				0.03	0.03	100	0.03	0.03	100
0.75mM	18h	BSA	100nM x 30min		↓ (≈16.6 ±5%)	↓ (≈21.6 ±5%)		Li et al. 2013 [169]				0.05	0.3	16.6667	0.08	0.37	21.6216
0.75mM	19h	BSA	10nM x 10min		↓ VC			Blackburn et al. 2020 [28]
0.75mM	19h	BSA	100nM x 10min		↓ VC			Blackburn et al. 2020 [28]
0.75mM	24h	BSA	100nM x 15min		↓ VC	↓ VC	↓ (≈60.6 ±5%)	Chen et al. 2016 [170]										0.94	1.55	60.6452
0.75mM	24h	BSA	100nM x 30min	↑ ( ≈164.1 ±5%)		↓ (≈50.7 ±5%)		Chen et al. 2020 [171]	1.1	0.67	164.179				0.36	0.71	50.7042
0.75mM	24h	BSA	No			↓ (≈63.1 ±5%)		Zhang et al. 2024 [83]							0.24	0.38	63.1579
0.75mM	24h	BSA	100nM x 30min				↓ (≈47.3 ±5%)	Zhang et al. 2024 [83]										0.27	0.57	47.3684
0.75mM	24h	BSA	100nM x 10min				↓ (≈70.0 ±5%)	Swargiary et al. 2024 [172]				0.35	0.5	70
0.75mM	24h	BSA	10nM x 10min		↓ (≈56.5 ±5%)			De Hart et al. 2023 [141]				0.13	0.23	56.5217
0.75mM	24h	BSA	No				↔ (≈89.4 ±5%)	Zhang et al. 2021 [173]										0.17	0.19	89.4737
0.75mM	24h	BSA	30mU/ml x 60min	↓ (≈18.1 ±5%)	↓ (≈17.6±5%)		↓ (≈66.6 ±5%)	Zhang et al. 2021 [173]	0.06	0.33	18.1818	0.06	0.34	17.6471				0.32	0.48	66.6667
0.75mM	24h	BSA	No			↓ (≈53.1 ±5%)	↓ (≈67.2 ±5%)	Wang et al. 2021 [174]							0.17	0.32	53.125	0.41	0.61	67.2131
0.75mM	24h	BSA	100nM x 30min			↓ (≈52.0 ±5%)	↓ (≈61.1 ±5%)	Wang et al. 2021 [174]							0.26	0.5	52	0.44	0.72	61.1111
0.75mM	24h	BSA	No	↓ VC	↓ VC			Han et al. 2020 [175]
0.75mM	24h	BSA	Yes, unknown	↓ VC	↓ VC			Han et al. 2020 [175]
0.75mM	24h	BSA	100nM x unknown				↓ (≈14.0 ±5%)	Chen et al. 2019 [129]										0.07	0.5	14
0.75mM	24h	BSA	No	↓ (≈40.9 ±5%)		↓ (≈51.7 ±5%)		Zhang et al. 2018 [17]	0.18	0.44	40.9091				0.31	0.6	51.6667
0.75mM	24h	BSA	No				↓ (≈28.5 ±5%)	Bakar et al. 2017 [176]										0.04	0.14	28.5714
0.75mM	24h	BSA	100nM x 30min		↓ (≈38.2 ±5%)		↓ (≈20.0 ±5%)	Bakar et al. 2017 [176]				0.13	0.34	38.2353				0.06	0.3	20
0.75mM	24h	BSA	No	↑ VC	↓ VC		↓ (≈64.8 ±5%)	Kwak et al 2017 [177]										0.24	0.37	64.8649
0.75mM	24h	BSA	1μg/ml x 30min	↑ VC	↓ VC		↓ (≈57.1 ±5%)	Kwak et al 2017 [177]										0.32	0.56	57.1429
0.75mM	24h	BSA	10nM x 30min		↓ (≈25.6 ±5%)			Huang et al. 2017 [133]				0.1	0.39	25.641
0.75mM	24h	BSA	No	↔ (≈236.0 ±5%)	↔ (≈50.0 ±5%)		↔ (≈47.8 ±5%)	Li et al 2017 [178]	0.59	0.25	236	0.18	0.36	50				0.11	0.23	47.8261
0.75mM	24h	BSA	100nM x 30min	↓ (≈256.0 ±5%)	↓ (≈45.7 ±5%)		↓ (≈40.4 ±5%)	Li et al 2017 [178]	0.64	0.25	256	0.32	0.7	45.7143				0.17	0.42	40.4762
0.75mM	24h	BSA	No	↓ (≈21.4 ±5%)	↓ (≈11.1 ±5%)	↔ (≈92.3 ±5%)	↔ (≈78.5 ±5%)	Kwak et al 2016 [179]	0.06	0.28	21.4286	0.01	0.09	11.1111	0.12	0.13	92.3077	0.22	0.28	78.5714
0.75mM	24h	BSA	1μg/ml x 30min	↓ (≈21.5 ±5%)	↓ (≈39.2 ±5%)	↓ (≈50.0 ±5%)	↓ (≈61.3 ±5%)	Kwak et al 2016 [179]	0.14	0.65	21.5385	0.11	0.28	39.2857	0.17	0.34	50	0.27	0.44	61.3636
0.75mM	24h	BSA	No				↔ (≈90.0 ±5%)	Meshkani et al. 2014 [180]										0.09	0.1	90
0.75mM	24h	BSA	100nM x 30min		↓ (≈62.9 ±5%)		↓ (≈70.5 ±5%)	Meshkani et al. 2014 [180]				0.17	0.27	62.963				0.12	0.17	70.5882
0.75mM	24h	BSA	No		↓ VC			Dymkowska et al. 2014 [181]
0.75mM	24h	BSA	10nM x 20min		↓(≈51.7 ±5%)		↓(≈83.0 ±5%)	Dymkowska et al. 2014 [181]				0.15	0.29	51.7241				0.54	0.65	83.0769
0.75mM	24h	BSA	10nM x 10min		↓ (≈9.7 ±5%)			Wang et al. 2009 [142]				0.04	0.41	9.7561
0.75mM	24h	BSA	10nM x 10min		↓ (≈16.3 ±5%)			Senn et al. 2006 [182]				0.1	0.61	16.3934
0.75mM	48h	BSA	No		↓ (≈39.1 ±5%)			Yu et al. 2024 [183]				0.38	0.97	39.1753
0.8mM	18h	BSA	No		↔ (≈90.9 ±5%)			D’Souza et al. 2018 [184]				0.2	0.22	90.9091
0.8mM	18h	BSA	20nM x 15min		↓ (≈70.2 ±5%)			D’Souza et al. 2018 [184]				0.26	0.37	70.2703
0.8mM	18h	BSA	200nM x 30min	↑ (≈271.4 ±5%)	↑ (≈131.8 ±5%)			Lui et al 2012 [185]	0.57	0.21	271.429	0.29	0.22	131.818
1mM	16h	BSA	No		↓ VC		↑ (≈207.4 ±5%) SEM	Kadotani et al. 2008 [186]										1.12	0.54	207.407
1mM	16h	BSA	2nM x 30 min		↓ VC			Kadotani et al. 2008 [186]
1mM	16h	BSA	10nM x 30 min		↓ VC			Kadotani et al. 2008 [186]
1mM	16h	BSA	100nM x 30 min		↓ VC		↓ (≈78.2 ±5%) SEM	Kadotani et al. 2008 [186]										1.22	1.56	78.2051
1mM	16h	Unconjugated	100nM x 30 min				↓ (≈84.0 ±5%) SEM	Lee et al. 2017 [58]										0.74	0.88	84.0909
1mM	16h	BSA	100nM x 30 min				↓ (≈30.6 ±5%) SEM	Lee et al. 2017 [58]										0.27	0.88	30.6818
1mM	16h	BSA	No		↓ (≈76.1 ±5%)			Zhou et al. 2007 [59]				0.16	0.21	76.1905
1mM	16h	BSA	No	↑ (≈191.8 ±5%)	↔ (≈150.0 ±5%)		↓ (≈75.8 ±5%)	Ragheb et al. 2009 [187]	0.94	0.49	191.837	0.21	0.14	150				0.44	0.58	75.8621
1mM	16h	BSA	100nM x 10min	↑ (≈159.0 ±5%)	↓ (≈72.2 ±5%)		↓ (≈60.0 ±5%)	Ragheb et al. 2009 [187]	0.97	0.61	159.016	0.13	0.18	72.2222				0.48	0.8	60
1mM	16h	BSA	100nM x 30min		↓ VC			Tsuchiya et al. 2010 [188]
1mM	16h	BSA	100nM x 10min		↓ (≈42.8 ±5%)			Kusudo et al. 2011 [189]				0.18	0.42	42.8571
1mM	16h	BSA	No				↔ (≈90.6 ±5%)	Zhang et al. 2010 [61]										0.29	0.32	90.625
1mM	16h	BSA	100nM x 20min				↓ (≈72.0 ±5%)	Zhang et al. 2010 [61]										0.54	0.75	72
1mM	17h	BSA	100nM x 10min		↓ Thr308 (≈16.6 ±5%)			Pierre et al. 2016 [190]				0.09	0.54	16.6667
1mM	17h	BSA	100nM x 10min		↓ Ser473 (≈29.6 ±5%)			Pierre et al. 2016 [190]				0.16	0.54	29.6296
1mM	24h	BSA	No			↔(≈103.2 ±5%)	↔(≈119.2 ±5%)	Vong et al. 2025 [191]							0.63	0.61	103.279	0.31	0.26	119.231
1mM	24h	BSA	500nM x unknown			↓ (≈80.8 ±5%)	↓ (≈81.6 ±5%)	Vong et al. 2025 [191]							0.76	0.94	80.8511	0.49	0.6	81.6667
1mM	24h	BSA	100nM x 30min				↓ (≈37.9 ±5%)	Kim et al. 2024 [192]										0.33	0.87	37.931
1mM	24h	BSA	No			↓ (≈24.5 ±5%)	↓ (≈40.0 ±5%)	Xiang et al. 2023 [193]							0.13	0.53	24.5283	0.24	0.6	40
1mM	24h	BSA	100nM x 30min			↓ Cytosilic (≈78.1 ±5%)		Kim et al. 2020 [194]							0.25	0.32	78.125
1mM	24h	BSA	100nM x 30min	↑ (≈147.2 ±5%)	↓ (≈36.6 ±5%)	↓ Membranous (≈42.4 ±5%)	↓ (≈53.2 ±5%)	Sun et al. 2020 [195]	0.53	0.36	147.222	0.12	0.33	36.3636	0.14	0.33	42.4242	0.38	0.71	53.5211
1mM	48h	BSA	17nM x 15min	↓ (≈24.5 ±5%)	↓ (≈20.8 ±5%)			Zhou et al. 2008 [196]	0.27	1.1	24.5455	0.19	0.91	20.8791
1mM	48h	BSA	100nM x 15min	↓ (≈40.7 ±5%)	↓ (≈68.6 ±5%)	↓ (≈42.6 ±5%)		Sun et al. 2020 [195]	0.31	0.76	40.7895	0.46	0.67	68.6567	0.31	0.67	46.2687
1.2mM	16h	BSA	100nM x 15min	↓ (≈72.3 ±5%) SEM	↓ (≈55.8 ±5%) SEM			Hsieh et al. 2014 [145]	0.34	0.47	72.3404	0.38	0.68	55.8824
PAL	Duration	Vehicle	Ins Stim	pIRS	pAkt	Glut4	Glucose Uptake	Reference	Palmitate	Control	%	Palmitate	Control	%	Palmitate	Control	%	Palmitate	Control	%				IRS			pAKT			Glut4			IRS
0.75mM	16h	EtOH	100nM x 30min				↓ (≈71.6 ±5%)	Parvaneh et al. 2010 [27]										0.48	0.67	71.6418				68.9432			50.144			55.3565			61.0866
0.75mM	16h	BSA	1µM x unknown		↓ (≈44.6 ±5%)		↓ (≈74.5 ±5%)	Yoon et al. 2018 [144]							0.29	0.65	44.6154	0.38	0.51	74.5098				71.8702			14.647			39.6615			24.7108
0.75mM	16h	BSA	100nM x 15min	↓ (≈80.8 ±5%) SEM	↓ (≈67.6 ±5%) SEM			Hsieh et al. 2014 [145]	0.38	0.47	80.8511	0.46	0.68	67.6471
0.75mM	16h	BSA	100nM x 10min		↓ VC			Bandet et al. 2023 [146]
0.75mM	16h	BSA	100nM x 30min		↓ (≈56.8 ±5%)	↓ (≈62.0 ±5%)		Lin et al. 2017 [147]				0.25	0.44	56.8182	0.31	0.5	62
0.75mM	16h	BSA	100nM x 15min		↓ (≈53.2 ±5%)		↓ (≈8.6 ±5%)	Feraco et al. 2023 [148]				0.41	0.77	53.2468				0.05	0.58	8.62069
0.75mM	16h	BSA	1µM x 10min		↓ (≈6.3 ±5%)		↓ (≈47.9 ±5%)	Mazibuko-Mbeje et al. 2022 [149]				0.03	0.47	6.38298				0.23	0.48	47.9167
0.75mM	16h	BSA	100nM x 10min	↓ (≈60.6 ±5%)	↓ (≈44.4 ±5%)	↓ (≈80.0 ±5%)		Chen et al. 2021 [150]	0.2	0.33	60.6061	0.2	0.45	44.4444	0.36	0.45	80
0.75mM	16h	BSA	100nM x unknown				↓ (≈70.8 ±5%)	Zhang et al. 2021 [151]										0.56	0.79	70.8861
0.75mM	16h	BSA	100nM x 30min		↓ (≈55.1 ±5%) SEM			Bitsi 2020 [152]				0.16	0.29	55.1724
0.75mM	16h	BSA	100nM x 15min		↓ (≈47.8 ±5%) SEM			de Mendonça et al. 2020 [153]				0.11	0.23	47.8261
0.75mM	16h	BSA	10nM x 30min		↓ Thr308 (≈57.5 ±5%) SEM			Huang et al. 2019 [154]
0.75mM	16h	BSA	10nM x 30min		↓ Ser473 (≈44.1 ±5%) SEM		↓ (≈95.3 ±5%) SEM	Huang et al. 2019 [154]	0.19	0.43	44.186	0.19	0.33	57.5758				0.41	0.43	95.3488
0.75mM	16h	BSA	100nM x 30 min	↓ (≈59.0 ±5%)	↔ (≈70.8 ±5%)			Xu et al. 2017 [156]	0.13	0.22	59.0909	0.17	0.24	70.8333
0.75mM	16h	Unconjugated	100nM x 30 min				↓ (≈92.0 ±5%) SEM	Lee et al. 2017 [58]										0.81	0.88	92.0455
0.75mM	16h	BSA	100nM x 30 min				↓ (≈31.8 ±5%) SEM	Lee et al. 2017 [58]										0.28	0.88	31.8182
0.75mM	16h	BSA	Yes, unknown conditions	↓ (≈32.0 ±5%)	↓ (≈36.0 ±5%)		↓ (≈56.5 ±5%)	Zhou et al. 2017 [157]	0.08	0.25	32	0.09	0.25	Lin et al [2017]+L259				0.13	0.23	56.5217
0.75mM	16h	BSA	100nM x 30min	↓ (≈26.3 ±5%)	↓ Thr308 (≈54.0 ±5%)	↓ (≈13.7 ±5%)	↓ (≈71.4 ±5%)	Zhu et al. [158]	0.1	0.38	26.3158	0.2	0.37	54.0541	0.04	0.29	13.7931	0.45	0.63	71.4286
0.75mM	16h	BSA	100nM x 30min		↓ Ser473 (≈64.8 ±5%)			Zhu et al. [158]				0.24	0.37	64.8649
0.75mM	16h	BSA	100nM x 30min	↓ (≈58.9 ±5%)	↓ (≈38.6 ±5%)		↓ (≈62.7 ±5%)	Haghani et al. 2015 [159]	0.23	0.39	58.9744	0.17	0.44	38.6364				0.37	0.59	62.7119
0.75mM	16h	BSA	100nM x 30min	↓ (≈40.4 ±5%)	↓ (≈36.9 ±5%)	↓ VC	↓ (≈70.2 ±5%)	Li et al. [160]	0.11	0.27	40.7407	0.17	0.46	36.9565				0.33	0.47	70.2128
0.75mM	16h	BSA	10nM x 15min		↓ (≈55.3 ±5%)	↓ (≈43.4 ±5%)	↓ (≈30.5 ±5%)	Chen et al. 2015 [161]				55.3	100	55.3	43.4	100	43.4	0.18	0.59	30.5085
0.75mM	16h	BSA	100nM x 10min		↓ (≈40.0 ±5%)			Mahfouz et al. 2014 [162]				0.16	0.4	40
0.75mM	16h	BSA	1nM x 10min		↓ VC			Fabre et al. 2014 [163]
0.75mM	16h	BSA	1µM x 15min		↓ (≈60.7 ±5%)	↓ (≈15.9 ±5%)	↓ (≈23.0 ±5%)	Mazibuko et al. 2013 [164]				0.17	0.28	60.7143	0.07	0.44	15.9091	0.09	0.39	23.0769
0.75mM	16h	BSA	100nM x 20min				↓ (≈72.0 ±5%)	Zhang et al. 2010 [61]										0.54	0.75	72
0.75mM*	16h	BSA	100nM x 20min	↑ (≈266.6 ±5%)	↓ (≈43.5 ±5%)	↑ (≈127.7 ±5%)	↓ (≈73.7 ±5%)	Zhang et al. 2010 [61]	0.32	0.12	266.667	0.17	0.39	43.5897	0.23	0.18	127.778	0.45	0.61	73.7705
0.75mM	16h	BSA	100nM x 10min		↓ VC			Chavez et al. 2003 [166]
0.75mM	16h	BSA	100nM x 10min		↓ VC			Chavez et al. 2005 [11]
0.75mM*	16h	BSA	100nM x 10min		↓ VC			Chavez et al. 2005 [11]
0.75mM	16h	BSA	100nM x 10min	↓ (≈20.0±5%)	↓ VC			Jove et al. 2006 [167]	0.28	1.4	20
0.75mM	16h	BSA	100nM x 10min	↓ VC	↓ VC		↓ (≈85.4 ±5%)	Deng et al. 2012 [140]										0.47	0.55	85.4545
0.75mM	16h	BSA	100nM x 10min		↓ VC			Hage Hassan et al. 2012 [60]
0.75mM*	16h	BSA	100nM x 10min		↓ (≈48. ±5%)			Hage Hassan et al. 2012 [60]				0.33	0.68	48.5294
